# Supplementary material for: High-frequency FeSiAl-based soft magnetic composites via simultaneously suppressed eddy and hysteresis losses
Source: Nat Commun. 2025 Oct 29;16:9563. doi: 10.1038/s41467-025-64794-0 (PMC12572122; doi:10.1038/s41467-025-64794-0)
Supplement: Supplementary file 3 — Source data [file 41467_2025_64794_MOESM3_ESM.zip]

Archive with 19 entries (18 files):
- Source data/
- Source data/Figure 2d.xlsx
- Source data/Figure 3b.xlsx
- Source data/Figure 4.xlsx
- Source data/Figure 5.xlsx
- Source data/Supplementary Fig. 1.xlsx
- Source data/Supplementary Fig. 2b.xlsx
- Source data/Supplementary Fig.10.xlsx
- Source data/Supplementary Fig.12.xlsx
- Source data/Supplementary Fig.13b.xlsx
- Source data/Supplementary Fig.14.xlsx
- Source data/Supplementary Fig.15.xlsx
- Source data/Supplementary Fig.17.xlsx
- Source data/Supplementary Fig.18.xlsx
- Source data/Supplementary Fig.3c.xlsx
- Source data/Supplementary Fig.4.xlsx
- Source data/Supplementary Fig.6b.xlsx
- Source data/Supplementary Fig.7c.xlsx
- Source data/Supplementary Fig.9.xlsx
