# Supplementary material for: High-frequency FeSiAl-based soft magnetic composites via simultaneously suppressed eddy and hysteresis losses
Source: Nat Commun. 2025 Oct 29;16:9563. doi: 10.1038/s41467-025-64794-0 (PMC12572122; doi:10.1038/s41467-025-64794-0)
Supplement: Supplementary file 3 — Source data [file 41467_2025_64794_MOESM3_ESM.zip › Source data/Figure 2d.xlsx]

## Sheet: Figure 2d
Figure 2d
		Sn			O			Al
		x	y		x	y		x	y
		0	0.02628		0	0.08204		0	0.11316
		0.71261	0.0256		0.71261	0.08185		0.71261	0.10827
		1.42521	0.02306		1.42521	0.08581		1.42521	0.11108
		2.13782	0.02204		2.13782	0.08589		2.13782	0.11468
		2.85042	0.02224		2.85042	0.0779		2.85042	0.10869
		3.56303	0.02085		3.56303	0.07768		3.56303	0.1032
		4.27564	0.0186		4.27564	0.07712		4.27564	0.09715
		4.98824	0.01548		4.98824	0.07476		4.98824	0.08896
		5.70085	0.01542		5.70085	0.07216		5.70085	0.09046
		6.41346	0.0159		6.41346	0.07507		6.41346	0.09429
		7.12606	0.01921		7.12606	0.06983		7.12606	0.08696
		7.83867	0.01965		7.83867	0.06424		7.83867	0.08694
		8.55127	0.01799		8.55127	0.06733		8.55127	0.08577
		9.26388	0.01785		9.26388	0.06455		9.26388	0.08606
		9.97649	0.01913		9.97649	0.06437		9.97649	0.08902
		10.6891	0.01897		10.6891	0.06653		10.6891	0.09592
		11.4017	0.01941		11.4017	0.06641		11.4017	0.10004
		12.1143	0.02119		12.1143	0.06215		12.1143	0.10544
		12.8269	0.0205		12.8269	0.06234		12.8269	0.11191
		13.5395	0.0226		13.5395	0.05836		13.5395	0.10528
		14.2521	0.02172		14.2521	0.05728		14.2521	0.09955
		14.9647	0.01841		14.9647	0.06306		14.9647	0.09625
		15.6773	0.01634		15.6773	0.0695		15.6773	0.09621
		16.3899	0.01611		16.3899	0.06729		16.3899	0.09573
		17.1026	0.01607		17.1026	0.06705		17.1026	0.08944
		17.8151	0.01424		17.8151	0.06434		17.8151	0.08756
		18.5278	0.01476		18.5278	0.06406		18.5278	0.08812
		19.2404	0.01366		19.2404	0.06088		19.2404	0.08586
		19.953	0.01149		19.953	0.05888		19.953	0.08395
		20.6656	0.01107		20.6656	0.0624		20.6656	0.08119
		21.3782	0.01001		21.3782	0.06238		21.3782	0.0851
		22.0908	0.00902		22.0908	0.0588		22.0908	0.08884
		22.8034	0.00888		22.8034	0.05408		22.8034	0.09281
		23.516	0.00775		23.516	0.05205		23.516	0.09161
		24.2286	0.0076		24.2286	0.05318		24.2286	0.0946
		24.9412	0.00827		24.9412	0.05283		24.9412	0.09999
		25.6538	0.00866		25.6538	0.05139		25.6538	0.09912
		26.3664	0.01011		26.3664	0.05486		26.3664	0.09503
		27.079	0.01334		27.079	0.05918		27.079	0.09836
		27.7916	0.01473		27.7916	0.06204		27.7916	0.10308
		28.5042	0.01508		28.5042	0.05927		28.5042	0.10544
		29.2169	0.01404		29.2169	0.05947		29.2169	0.10525
		29.9295	0.01551		29.9295	0.0598		29.9295	0.1068
		30.6421	0.01663		30.6421	0.06097		30.6421	0.11063
		31.3547	0.01824		31.3547	0.06259		31.3547	0.11441
		32.0673	0.01903		32.0673	0.06647		32.0673	0.11124
		32.7799	0.01885		32.7799	0.0671		32.7799	0.10923
		33.4925	0.01896		33.4925	0.07017		33.4925	0.10974
		34.2051	0.01783		34.2051	0.07202		34.2051	0.11715
		34.9177	0.01549		34.9177	0.07246		34.9177	0.11533
		35.6303	0.01749		35.6303	0.07283		35.6303	0.11378
		36.3429	0.01726		36.3429	0.07173		36.3429	0.11286
		37.0555	0.01909		37.0555	0.07688		37.0555	0.11157
		37.7681	0.01961		37.7681	0.07872		37.7681	0.10416
		38.4807	0.01914		38.4807	0.08152		38.4807	0.09846
		39.1933	0.01994		39.1933	0.07884		39.1933	0.09595
		39.9059	0.01961		39.9059	0.07449		39.9059	0.10439
		40.6185	0.01937		40.6185	0.07302		40.6185	0.10793
		41.3312	0.02015		41.3312	0.07051		41.3312	0.10775
		42.0438	0.02059		42.0438	0.06595		42.0438	0.10252
		42.7564	0.01971		42.7564	0.06541		42.7564	0.09957
		43.469	0.01706		43.469	0.06981		43.469	0.09672
		44.1816	0.01768		44.1816	0.07055		44.1816	0.09848
		44.8942	0.01572		44.8942	0.06951		44.8942	0.09689
		45.6068	0.01569		45.6068	0.06996		45.6068	0.10374
		46.3194	0.01529		46.3194	0.06992		46.3194	0.10733
		47.032	0.01357		47.032	0.06944		47.032	0.1067
		47.7446	0.01468		47.7446	0.07434		47.7446	0.10302
		48.4572	0.01666		48.4572	0.07682		48.4572	0.09746
		49.1698	0.01793		49.1698	0.07839		49.1698	0.09545
		49.8824	0.01854		49.8824	0.07428		49.8824	0.09678
		50.595	0.02073		50.595	0.07226		50.595	0.10133
		51.3076	0.02152		51.3076	0.0674		51.3076	0.10218
		52.0202	0.02086		52.0202	0.0674		52.0202	0.09817
		52.7328	0.02195		52.7328	0.0662		52.7328	0.09988
		53.4455	0.02072		53.4455	0.06835		53.4455	0.09926
		54.1581	0.02119		54.1581	0.06452		54.1581	0.09873
		54.8707	0.02098		54.8707	0.06449		54.8707	0.09846
		55.5833	0.02084		55.5833	0.05926		55.5833	0.09393
		56.2959	0.0195		56.2959	0.05803		56.2959	0.09413
		57.0085	0.01834		57.0085	0.05739		57.0085	0.09584
		57.7211	0.01755		57.7211	0.0599		57.7211	0.09531
		58.4337	0.01791		58.4337	0.06614		58.4337	0.09085
		59.1463	0.01625		59.1463	0.07024		59.1463	0.09323
		59.8589	0.01892		59.8589	0.07099		59.8589	0.09312
		60.5715	0.01988		60.5715	0.07072		60.5715	0.0901
		61.2841	0.02486		61.2841	0.06875		61.2841	0.08833
		61.9967	0.02595		61.9967	0.07394		61.9967	0.08458
		62.7093	0.0262		62.7093	0.07628		62.7093	0.08753
		63.4219	0.02439		63.4219	0.08069		63.4219	0.0938
		64.1346	0.02404		64.1346	0.08029		64.1346	0.09759
		64.8472	0.02311		64.8472	0.07897		64.8472	0.09786
		65.5598	0.02278		65.5598	0.07602		65.5598	0.0945
		66.2724	0.02289		66.2724	0.06705		66.2724	0.09736
		66.985	0.02529		66.985	0.06544		66.985	0.09632
		67.6976	0.02321		67.6976	0.06295		67.6976	0.09881
		68.4102	0.02299		68.4102	0.0601		68.4102	0.10035
		69.1228	0.01919		69.1228	0.061		69.1228	0.09757
		69.8354	0.0219		69.8354	0.06075		69.8354	0.10138
		70.548	0.02395		70.548	0.06264		70.548	0.10017
		71.2606	0.02652		71.2606	0.06014		71.2606	0.09541
		71.9732	0.02887		71.9732	0.06096		71.9732	0.09428
		72.6858	0.03142		72.6858	0.0629		72.6858	0.09744
		73.3984	0.03229		73.3984	0.06308		73.3984	0.10242
		74.111	0.02941		74.111	0.06809		74.111	0.10409
		74.8236	0.029		74.8236	0.06511		74.8236	0.11045
		75.5362	0.02897		75.5362	0.06649		75.5362	0.11232
		76.2489	0.0271		76.2489	0.07358		76.2489	0.11337
		76.9615	0.02662		76.9615	0.07286		76.9615	0.1168
		77.6741	0.02533		77.6741	0.07163		77.6741	0.11498
		78.3867	0.02539		78.3867	0.06731		78.3867	0.11605
		79.0993	0.02579		79.0993	0.06375		79.0993	0.11423
		79.8119	0.02734		79.8119	0.06838		79.8119	0.11134
		80.5245	0.03371		80.5245	0.07443		80.5245	0.10556
		81.2371	0.04013		81.2371	0.08552		81.2371	0.10382
		81.9497	0.05361		81.9497	0.09918		81.9497	0.10888
		82.6623	0.05375		82.6623	0.1169		82.6623	0.11396
		83.3749	0.05383		83.3749	0.1278		83.3749	0.12232
		84.0875	0.05485		84.0875	0.1497		84.0875	0.13951
		84.8001	0.0547		84.8001	0.18193		84.8001	0.15895
		85.5127	0.05091		85.5127	0.21071		85.5127	0.18414
		86.2253	0.04864		86.2253	0.23703		86.2253	0.20594
		86.9379	0.04609		86.9379	0.2599		86.9379	0.22825
		87.6505	0.04131		87.6505	0.27931		87.6505	0.24645
		88.3632	0.03175		88.3632	0.30293		88.3632	0.26554
		89.0758	0.0232		89.0758	0.31911		89.0758	0.26483
		89.7884	0.01013		89.7884	0.32535		89.7884	0.25608
		90.501	0.00844		90.501	0.33106		90.501	0.24767
		91.2136	0.00713		91.2136	0.35191		91.2136	0.23969
		91.9262	0.00578		91.9262	0.359		91.9262	0.22713
		92.6388	0.00429		92.6388	0.35485		92.6388	0.20539
		93.3514	0.00415		93.3514	0.34297		93.3514	0.17555
		94.064	0.00357		94.064	0.34024		94.064	0.14641
		94.7766	0.00386		94.7766	0.34129		94.7766	0.12276
		95.4892	0.00439		95.4892	0.34281		95.4892	0.10687
		96.2018	0.00629		96.2018	0.34239		96.2018	0.08859
		96.9144	0.00665		96.9144	0.33444		96.9144	0.08978
		97.627	0.00691		97.627	0.32842		97.627	0.0888
		98.3396	0.00621		98.3396	0.32437		98.3396	0.08262
		99.0522	0.00599		99.0522	0.30273		99.0522	0.07307
		99.7648	0.0057		99.7648	0.27268		99.7648	0.06675
		100.478	0.00573		100.478	0.24841		100.478	0.06417
		101.19	0.00571		101.19	0.22868		101.19	0.06542
		101.903	0.0054		101.903	0.20921		101.903	0.06507
		102.615	0.00521		102.615	0.18907		102.615	0.06204
		103.328	0.00528		103.328	0.1654		103.328	0.055
		104.04	0.00324		104.04	0.13973		104.04	0.04816
		104.753	0.00285		104.753	0.12494		104.753	0.03921
		105.466	0.00219		105.466	0.11264		105.466	0.03354
		106.178	0.00357		106.178	0.09914		106.178	0.02881
		106.891	0.00385		106.891	0.08715		106.891	0.02588
		107.603	0.0041		107.603	0.08232		107.603	0.01941
		108.316	0.00405		108.316	0.0757		108.316	0.0153
		109.029	0.00403		109.029	0.07481		109.029	0.01194
		109.741	0.00402		109.741	0.07267		109.741	0.01011
		110.454	0.0032		110.454	0.07215		110.454	0.0084
		111.166	0.0025		111.166	0.06835		111.166	0.00619
		111.879	0.00251		111.879	0.06837		111.879	0.00597
		112.592	0.00258		112.592	0.0678		112.592	0.00526
		113.304	0.00218		113.304	0.06238		113.304	0.00472
		114.017	0.000813442		114.017	0.0571		114.017	0.00376
		114.73	0.000649211		114.73	0.05646		114.73	0.00376
		115.442	0.00065317		115.442	0.05474		115.442	0.00348
		116.155	0.000614209		116.155	0.0531		116.155	0.00234
		116.867	0.000666199		116.867	0.05467		116.867	0.00138
		117.58	0.0015		117.58	0.05156		117.58	0.00133
		118.293	0.00151		118.293	0.05216		118.293	0.00237
		119.005	0.00151		119.005	0.05348		119.005	0.00241
		119.718	0.00147		119.718	0.04761		119.718	0.00241
		120.43	0.00143		120.43	0.04802		120.43	0.00222
		121.143	0.00188		121.143	0.05035		121.143	0.00175
		121.856	0.00323		121.856	0.05277		121.856	0.00128
		122.568	0.00309		122.568	0.05237		122.568	0.00129
		123.281	0.00282		123.281	0.05466		123.281	0.0015
		123.993	0.00292		123.993	0.05963		123.993	0.00145
		124.706	0.00363		124.706	0.06166		124.706	0.00198
		125.419	0.0028		125.419	0.06005		125.419	0.00202
		126.131	0.00292		126.131	0.05897		126.131	0.00203
		126.844	0.00303		126.844	0.0627		126.844	0.00202
		127.556	0.00306		127.556	0.06412		127.556	0.00202
		128.269	0.00316		128.269	0.06113		128.269	0.00202
		128.982	0.00358		128.982	0.0599		128.982	0.00202
		129.694	0.00218		129.694	0.05535		129.694	0.00202
		130.407	0.00234		130.407	0.0563		130.407	0.00202
		131.119	0.00285		131.119	0.05612		131.119	0.00182
		131.832	0.00357		131.832	0.05403		131.832	0.00176
		132.545	0.00281		132.545	0.04953		132.545	0.00169
		133.257	0.00281		133.257	0.05056		133.257	0.00255
		133.97	0.00268		133.97	0.04943		133.97	0.00148
		134.683	0.00257		134.683	0.04474		134.683	0.00152
		135.395	0.00275		135.395	0.04349		135.395	0.00259
		136.108	0.00289		136.108	0.04582		136.108	0.00289
		136.82	0.00218		136.82	0.04745		136.82	0.00383
		137.533	0.00218		137.533	0.04925		137.533	0.00386
		138.246	0.00203		138.246	0.05194		138.246	0.0041
		138.958	0.00152		138.958	0.05278		138.958	0.0046
		139.671	0.000920311		139.671	0.05391		139.671	0.00544
		140.383	0.0016		140.383	0.05936		140.383	0.00493
		141.096	0.00186		141.096	0.06565		141.096	0.0041
		141.809	0.00208		141.809	0.07212		141.809	0.00665
		142.521	0.00348		142.521	0.07323		142.521	0.00663
		143.234	0.00441		143.234	0.08005		143.234	0.00584
		143.946	0.00431		143.946	0.08194		143.946	0.00721
		144.659	0.00445		144.659	0.09059		144.659	0.00628
		145.372	0.00493		145.372	0.09308		145.372	0.00634
		146.084	0.0052		146.084	0.09301		146.084	0.00798
		146.797	0.00525		146.797	0.09243		146.797	0.00891
		147.51	0.0051		147.51	0.09283		147.51	0.00806
		148.222	0.00598		148.222	0.09166		148.222	0.0082
		148.935	0.00605		148.935	0.08925		148.935	0.00881
		149.647	0.00699		149.647	0.08602		149.647	0.00712
		150.36	0.00561		150.36	0.08705		150.36	0.00707
		151.072	0.00448		151.072	0.08534		151.072	0.00705
		151.785	0.00433		151.785	0.08686		151.785	0.00548
		152.498	0.00401		152.498	0.08379		152.498	0.00584
		153.21	0.00376		153.21	0.08887		153.21	0.00817
		153.923	0.004		153.923	0.0946		153.923	0.00703
		154.636	0.00398		154.636	0.10091		154.636	0.00559
		155.348	0.00397		155.348	0.10361		155.348	0.00893
		156.061	0.00297		156.061	0.10539		156.061	0.00915
		156.773	0.00411		156.773	0.10619		156.773	0.00912
		157.486	0.003		157.486	0.10622		157.486	0.00948
		158.198	0.00301		158.198	0.11134		158.198	0.01013
		158.911	0.003		158.911	0.1119		158.911	0.00986
		159.624	0.00298		159.624	0.11029		159.624	0.01006
		160.336	0.00364		160.336	0.10467		160.336	0.01249
		161.049	0.00377		161.049	0.1017		161.049	0.01075
		161.762	0.00346		161.762	0.09641		161.762	0.0119
		162.474	0.00354		162.474	0.08854		162.474	0.01266
		163.187	0.00349		163.187	0.08703		163.187	0.01081
		163.899	0.00318		163.899	0.08506		163.899	0.01093
		164.612	0.00244		164.612	0.08398		164.612	0.01192
		165.325	0.00254		165.325	0.08474		165.325	0.01106
		166.037	0.00328		166.037	0.08075		166.037	0.01121
		166.75	0.00361		166.75	0.07996		166.75	0.01188
		167.462	0.00384		167.462	0.07976		167.462	0.01239
		168.175	0.00388		168.175	0.08763		168.175	0.01114
		168.888	0.00568		168.888	0.08715		168.888	0.0108
		169.6	0.00566		169.6	0.08986		169.6	0.00915
		170.313	0.00561		170.313	0.09906		170.313	0.00982
		171.025	0.00584		171.025	0.10096		171.025	0.00948
		171.738	0.00645		171.738	0.09818		171.738	0.00932
		172.451	0.0058		172.451	0.09679		172.451	0.00867
		173.163	0.00583		173.163	0.09618		173.163	0.00891
		173.876	0.00511		173.876	0.10077		173.876	0.01035
		174.589	0.0048		174.589	0.10632		174.589	0.01051
		175.301	0.0046		175.301	0.11269		175.301	0.01139
		176.014	0.00432		176.014	0.11168		176.014	0.01066
		176.726	0.00242		176.726	0.11207		176.726	0.01179
		177.439	0.00231		177.439	0.11528		177.439	0.01264
		178.151	0.00229		178.151	0.11532		178.151	0.01202
		178.864	0.00256		178.864	0.11739		178.864	0.01129
		179.577	0.00192		179.577	0.12342		179.577	0.01197
		180.289	0.00192		180.289	0.12086		180.289	0.01149
		181.002	0.00194		181.002	0.12363		181.002	0.0123
		181.715	0.00202		181.715	0.12267		181.715	0.0103
		182.427	0.00221		182.427	0.11233		182.427	0.00998
		183.14	0.00247		183.14	0.1066		183.14	0.01115
		183.852	0.00208		183.852	0.10323		183.852	0.01254
		184.565	0.00183		184.565	0.10444		184.565	0.01113
		185.278	0.00308		185.278	0.10062		185.278	0.01175
		185.99	0.00373		185.99	0.09539		185.99	0.01148
		186.703	0.00327		186.703	0.09231		186.703	0.01144
		187.415	0.00322		187.415	0.08791		187.415	0.01275
		188.128	0.00359		188.128	0.09445		188.128	0.01385
		188.841	0.00347		188.841	0.09305		188.841	0.01444
		189.553	0.00342		189.553	0.08776		189.553	0.01457
		190.266	0.00334		190.266	0.09324		190.266	0.01641
		190.978	0.00322		190.978	0.09194		190.978	0.01619
		191.691	0.00421		191.691	0.08668		191.691	0.01597
		192.404	0.00475		192.404	0.08059		192.404	0.01736
		193.116	0.00354		193.116	0.07883		193.116	0.01647
		193.829	0.00409		193.829	0.07977		193.829	0.01593
		194.542	0.00413		194.542	0.07613		194.542	0.01564
		195.254	0.00398		195.254	0.07329		195.254	0.01394
		195.967	0.00361		195.967	0.06915		195.967	0.01239
		196.679	0.00356		196.679	0.06517		196.679	0.01204
		197.392	0.00356		197.392	0.06499		197.392	0.01426
		198.105	0.00361		198.105	0.06394		198.105	0.01334
		198.817	0.00387		198.817	0.06241		198.817	0.0125
		199.53	0.00286		199.53	0.06391		199.53	0.01084
		200.242	0.00304		200.242	0.07092		200.242	0.00951
		200.955	0.00327		200.955	0.07407		200.955	0.00961
		201.667	0.00205		201.667	0.07563		201.667	0.00961
		202.38	0.00198		202.38	0.07838		202.38	0.0095
		203.093	0.00202		203.093	0.07946		203.093	0.0089
		203.805	0.00198		203.805	0.0791		203.805	0.01067
		204.518	0.00207		204.518	0.07769		204.518	0.00939
		205.231	0.00261		205.231	0.07883		205.231	0.00734
		205.943	0.00247		205.943	0.07539		205.943	0.00782
		206.656	0.00204		206.656	0.07278		206.656	0.0062
		207.368	0.00202		207.368	0.07215		207.368	0.006
		208.081	0.00129		208.081	0.06711		208.081	0.00698
		208.794	0.000980176		208.794	0.0607		208.794	0.00607
		209.506	0.00124		209.506	0.0559		209.506	0.00696
		210.219	0.00269		210.219	0.05543		210.219	0.00934
		210.931	0.00288		210.931	0.05625		210.931	0.00981
		211.644	0.00294		211.644	0.0586		211.644	0.01006
		212.357	0.00307		212.357	0.06173		212.357	0.01387
		213.069	0.00268		213.069	0.06252		213.069	0.01502
		213.782	0.00294		213.782	0.06655		213.782	0.01512
		214.494	0.0031		214.494	0.07298		214.494	0.01987
		215.207	0.00319		215.207	0.07403		215.207	0.0201
		215.92	0.0032		215.92	0.07694		215.92	0.01994
		216.632	0.00318		216.632	0.07743		216.632	0.0229
		217.345	0.00293		217.345	0.07971		217.345	0.02473
		218.058	0.0024		218.058	0.08675		218.058	0.02281
		218.77	0.00288		218.77	0.09699		218.77	0.02346
		219.483	0.00308		219.483	0.09932		219.483	0.02325
		220.195	0.00378		220.195	0.10356		220.195	0.02143
		220.908	0.00377		220.908	0.10465		220.908	0.02274
		221.62	0.00495		221.62	0.10423		221.62	0.02216
		222.333	0.00485		222.333	0.10335		222.333	0.02087
		223.046	0.00493		223.046	0.11117		223.046	0.0212
		223.758	0.00555		223.758	0.115		223.758	0.02044
		224.471	0.00598		224.471	0.12974		224.471	0.02187
		225.184	0.00716		225.184	0.13825		225.184	0.02176
		225.896	0.00746		225.896	0.13656		225.896	0.02589
		226.609	0.00854		226.609	0.1351		226.609	0.03171
		227.321	0.00833		227.321	0.14479		227.321	0.03563
		228.034	0.00751		228.034	0.14841		228.034	0.04107
		228.747	0.00735		228.747	0.16237		228.747	0.04594
		229.459	0.006		229.459	0.17801		229.459	0.05181
		230.172	0.00619		230.172	0.2003		230.172	0.0567
		230.884	0.00608		230.884	0.21452		230.884	0.06286
		231.597	0.00548		231.597	0.23029		231.597	0.07057
		232.31	0.00507		232.31	0.24401		232.31	0.07781
		233.022	0.00465		233.022	0.25975		233.022	0.08637
		233.735	0.00345		233.735	0.27088		233.735	0.09406
		234.447	0.00175		234.447	0.29532		234.447	0.10351
		235.16	0.00174		235.16	0.30547		235.16	0.11295
		235.873	0.00211		235.873	0.32868		235.873	0.12337
		236.585	0.00391		236.585	0.34088		236.585	0.13468
		237.298	0.00469		237.298	0.34045		237.298	0.13851
		238.01	0.00845		238.01	0.34001		238.01	0.14769
		238.723	0.0105		238.723	0.33624		238.723	0.15925
		239.436	0.01313		239.436	0.33297		239.436	0.16382
		240.148	0.01816		240.148	0.3242		240.148	0.1702
		240.861	0.02013		240.861	0.3103		240.861	0.17502
		241.573	0.02394		241.573	0.31018		241.573	0.18048
		242.286	0.02696		242.286	0.29238		242.286	0.18159
		242.999	0.02961		242.999	0.28724		242.999	0.1818
		243.711	0.03299		243.711	0.26568		243.711	0.17999
		244.424	0.03551		244.424	0.24458		244.424	0.17458
		245.137	0.04145		245.137	0.2335		245.137	0.16953
		245.849	0.04252		245.849	0.21287		245.849	0.15949
		246.562	0.04459		246.562	0.19248		246.562	0.15425
		247.274	0.04472		247.274	0.17438		247.274	0.15135
		247.987	0.04363		247.987	0.15485		247.987	0.14106
		248.7	0.04539		248.7	0.147		248.7	0.13347
		249.412	0.04403		249.412	0.13072		249.412	0.12184
		250.125	0.04327		250.125	0.11682		250.125	0.11623
		250.837	0.04207		250.837	0.09753		250.837	0.11401
		251.55	0.03885		251.55	0.08676		251.55	0.10567
		252.263	0.03644		252.263	0.08005		252.263	0.1032
		252.975	0.03215		252.975	0.07328		252.975	0.10451
		253.688	0.02744		253.688	0.07222		253.688	0.1073
		254.4	0.02456		254.4	0.07751		254.4	0.10076
		255.113	0.0226		255.113	0.07938		255.113	0.09882
		255.826	0.02015		255.826	0.08312		255.826	0.10026
		256.538	0.0199		256.538	0.07875		256.538	0.09598
		257.251	0.02141		257.251	0.07807		257.251	0.09765
		257.963	0.02365		257.963	0.07965		257.963	0.09316
		258.676	0.02508		258.676	0.07805		258.676	0.088
		259.389	0.02533		259.389	0.07511		259.389	0.0875
		260.101	0.02475		260.101	0.07346		260.101	0.08307
		260.814	0.026		260.814	0.07191		260.814	0.08388
		261.526	0.0277		261.526	0.06863		261.526	0.08125
		262.239	0.02849		262.239	0.06481		262.239	0.07934
		262.952	0.03169		262.952	0.0611		262.952	0.08088
		263.664	0.03213		263.664	0.05721		263.664	0.07736
		264.377	0.03053		264.377	0.05929		264.377	0.08287
		265.089	0.03003		265.089	0.0596		265.089	0.08418
		265.802	0.02645		265.802	0.05861		265.802	0.0917
		266.515	0.02531		266.515	0.06328		266.515	0.09389
		267.227	0.02802		267.227	0.06677		267.227	0.09269
		267.94	0.03025		267.94	0.06455		267.94	0.09655
		268.652	0.02842		268.652	0.06963		268.652	0.09671
		269.365	0.02859		269.365	0.07131		269.365	0.09681
		270.078	0.02887		270.078	0.07211		270.078	0.10066
		270.79	0.02867		270.79	0.07019		270.79	0.10163
		271.503	0.03005		271.503	0.07237		271.503	0.10578
		272.216	0.03063		272.216	0.07099		272.216	0.10583
		272.928	0.02858		272.928	0.06879		272.928	0.10235
		273.641	0.03134		273.641	0.06936		273.641	0.09201
		274.353	0.03067		274.353	0.0691		274.353	0.09193
		275.066	0.02783		275.066	0.06688		275.066	0.0938
		275.779	0.02576		275.779	0.06773		275.779	0.08897
		276.491	0.02503		276.491	0.06433		276.491	0.09021
		277.204	0.02488		277.204	0.06179		277.204	0.0911
		277.916	0.02647		277.916	0.05748		277.916	0.09006
		278.629	0.0247		278.629	0.06043		278.629	0.08757
		279.342	0.02407		279.342	0.06044		279.342	0.0863
		280.054	0.0248		280.054	0.06149		280.054	0.0858
		280.767	0.0245		280.767	0.06306		280.767	0.08563
		281.479	0.02389		281.479	0.06315		281.479	0.08755
		282.192	0.02333		282.192	0.06078		282.192	0.08179
		282.905	0.02289		282.905	0.06318		282.905	0.08281
		283.617	0.02294		283.617	0.06291		283.617	0.08981
		284.33	0.02358		284.33	0.06082		284.33	0.08869
		285.042	0.02431		285.042	0.0615		285.042	0.09065
		285.755	0.02271		285.755	0.06726		285.755	0.09002
		286.468	0.02149		286.468	0.06851		286.468	0.09087
		287.18	0.01986		287.18	0.0673		287.18	0.09025
		287.893	0.02109		287.893	0.06645		287.893	0.09005
		288.606	0.02156		288.606	0.06582		288.606	0.09327
		289.318	0.02031		289.318	0.06219		289.318	0.09527
		290.031	0.02024		290.031	0.06432		290.031	0.0979
		290.743	0.0231		290.743	0.0645		290.743	0.09749
		291.456	0.02334		291.456	0.06516		291.456	0.09007
		292.168	0.02255		292.168	0.06509		292.168	0.09038
		292.881	0.02056		292.881	0.06387		292.881	0.0887
		293.594	0.02027		293.594	0.06458		293.594	0.09167
		294.306	0.02256		294.306	0.06258		294.306	0.09229
		295.019	0.02365		295.019	0.06339		295.019	0.09355
		295.731	0.01879		295.731	0.06441		295.731	0.08851
		296.444	0.01828		296.444	0.06552		296.444	0.08581
		297.157	0.01798		297.157	0.06559		297.157	0.08816
		297.869	0.02103		297.869	0.06334		297.869	0.08775
		298.582	0.01927		298.582	0.06414		298.582	0.08735
		299.295	0.0198		299.295	0.06607		299.295	0.09542
		300.007	0.02083		300.007	0.07341		300.007	0.09429
		300.72	0.02155		300.72	0.07284		300.72	0.09501
		301.432	0.02125		301.432	0.06761		301.432	0.09676
		302.145	0.01874		302.145	0.06883		302.145	0.0979
		302.858	0.01772		302.858	0.06535		302.858	0.09386
		303.57	0.01922		303.57	0.06084		303.57	0.10059
		304.283	0.01911		304.283	0.05607		304.283	0.10639
		304.995	0.01994		304.995	0.05446		304.995	0.10235
		305.708	0.01666		305.708	0.05277		305.708	0.1033
		306.421	0.01765		306.421	0.05289		306.421	0.10188
		307.133	0.0162		307.133	0.05098		307.133	0.09573
		307.846	0.01726		307.846	0.04629		307.846	0.09757
		308.558	0.01864		308.558	0.04823		308.558	0.09403
		309.271	0.01765		309.271	0.05037		309.271	0.0957
		309.984	0.01813		309.984	0.04975		309.984	0.09196
		310.696	0.01786		310.696	0.05311		310.696	0.09623
		311.409	0.01698		311.409	0.05775		311.409	0.09827
		312.122	0.01736		312.122	0.06066		312.122	0.09495
		312.834	0.01815		312.834	0.0616		312.834	0.10092
		313.547	0.01936		313.547	0.06057		313.547	0.10028
		314.259	0.01773		314.259	0.05694		314.259	0.10061
		314.972	0.01866		314.972	0.06143		314.972	0.09731
		315.685	0.01741		315.685	0.06101		315.685	0.09167
		316.397	0.01726		316.397	0.06166		316.397	0.0971
		317.11	0.01882		317.11	0.06041		317.11	0.09395
		317.822	0.02033		317.822	0.06033		317.822	0.09711
		318.535	0.02456		318.535	0.05799		318.535	0.09551
		319.248	0.02578		319.248	0.05431		319.248	0.09365
		319.96	0.02529		319.96	0.05459		319.96	0.09188
		320.673	0.02387		320.673	0.05483		320.673	0.08416
		321.385	0.02453		321.385	0.05708		321.385	0.08825
		322.098	0.02514		322.098	0.05823		322.098	0.09369
		322.811	0.02502		322.811	0.05524		322.811	0.09676
		323.523	0.02578		323.523	0.05612		323.523	0.099
		324.236	0.02555		324.236	0.05286		324.236	0.09159
		324.948	0.0247		324.948	0.05322		324.948	0.09044
		325.661	0.02428		325.661	0.0524		325.661	0.09066
		326.374	0.02178		326.374	0.05448		326.374	0.09224
		327.086	0.02262		327.086	0.05481		327.086	0.09075
		327.799	0.02329		327.799	0.05615		327.799	0.09439
		328.511	0.02338		328.511	0.05844		328.511	0.0978
		329.224	0.02358		329.224	0.0599		329.224	0.09465
		329.937	0.02589		329.937	0.059		329.937	0.08931
		330.649	0.02664		330.649	0.06235		330.649	0.08784
		331.362	0.02521		331.362	0.06403		331.362	0.0936
		332.074	0.02324		332.074	0.06448		332.074	0.10031
		332.787	0.02445		332.787	0.06587		332.787	0.09762
		333.5	0.02593		333.5	0.06656		333.5	0.09218
		334.212	0.02404		334.212	0.06357		334.212	0.09222
		334.925	0.02216		334.925	0.06679		334.925	0.09242
		335.637	0.02417		335.637	0.067		335.637	0.09057
		336.35	0.02647		336.35	0.06454		336.35	0.09057
		337.063	0.02651		337.063	0.06187		337.063	0.09051
		337.775	0.02322		337.775	0.06263		337.775	0.09194
		338.488	0.02196		338.488	0.06019		338.488	0.09572
		339.2	0.02338		339.2	0.0579		339.2	0.09548
		339.913	0.02589		339.913	0.05871		339.913	0.0988
		340.626	0.02528		340.626	0.05948		340.626	0.10242
		341.338	0.02217		341.338	0.05901		341.338	0.10397
		342.051	0.02304		342.051	0.06089		342.051	0.10572
		342.764	0.02529		342.764	0.05992		342.764	0.1012
