# Supplementary material for: High-frequency FeSiAl-based soft magnetic composites via simultaneously suppressed eddy and hysteresis losses
Source: Nat Commun. 2025 Oct 29;16:9563. doi: 10.1038/s41467-025-64794-0 (PMC12572122; doi:10.1038/s41467-025-64794-0)
Supplement: Supplementary file 3 — Source data [file 41467_2025_64794_MOESM3_ESM.zip › Source data/Figure 3b.xlsx]

## Sheet: Sheet1
	Figure 3b
		x	y
		0	0.00142
		8.48152	0.00142
		16.963	0.00143
		25.4446	0.00146
		33.9261	0.00399
		42.4076	0.00414
		50.8891	0.01014
		59.3707	0.01166
		67.8522	0.01389
		76.3337	0.02225
		84.8152	0.02351
		93.2967	0.03107
		101.778	0.03409
		110.26	0.03418
		118.741	0.03518
		127.223	0.03956
		135.704	0.04658
		144.186	0.04058
		152.667	0.03978
		161.149	0.03852
		169.63	0.03547
		178.112	0.03635
		186.594	0.03225
		195.075	0.03358
		203.556	0.0335
		212.038	0.03273
		220.52	0.02657
		229.001	0.02379
		237.483	0.0247
		245.964	0.03185
		254.446	0.03331
		262.927	0.02781
		271.409	0.0269
		279.89	0.0273
		288.372	0.03086
		296.853	0.03256
		305.335	0.03397
		313.816	0.03651
		322.298	0.03571
		330.779	0.03523
		339.261	0.02834
		347.742	0.02624
		356.224	0.03075
		364.705	0.02987
		373.187	0.02622
		381.668	0.02196
		390.15	0.02342
		398.632	0.02415
		407.113	0.02131
		415.595	0.02333
		424.076	0.02292
		432.558	0.02382
		441.039	0.02399
		449.521	0.02082
		458.002	0.02177
		466.484	0.0219
		474.965	0.01984
		483.447	0.02028
		491.928	0.0207
		500.41	0.02105
		508.891	0.01648
		517.373	0.02195
		525.854	0.02102
		534.336	0.02304
		542.817	0.02336
		551.299	0.02375
		559.78	0.02377
		568.262	0.02227
		576.744	0.01888
		585.225	0.01612
		593.707	0.02143
		602.188	0.02228
		610.67	0.01705
		619.151	0.01735
		627.633	0.01686
		636.114	0.0158
		644.596	0.01433
		653.077	0.01878
		661.559	0.01963
		670.04	0.02111
		678.522	0.02128
		687.003	0.02367
		695.485	0.02181
		703.966	0.02429
		712.448	0.02584
		720.929	0.02404
		729.411	0.02748
		737.892	0.03213
		746.374	0.03185
		754.856	0.03129
		763.337	0.03119
		771.818	0.03149
		780.3	0.0241
		788.782	0.02459
		797.263	0.02177
		805.745	0.01998
		814.226	0.02055
		822.708	0.01667
		831.189	0.01387
		839.671	0.0117
		848.152	0.01449
		856.634	0.01693
		865.115	0.01707
		873.597	0.01763
		882.078	0.01813
		890.56	0.02331
		899.041	0.02265
		907.523	0.02802
		916.004	0.02789
		924.486	0.02586
		932.967	0.02483
		941.449	0.02707
		949.931	0.02519
		958.412	0.0246
		966.894	0.02385
		975.375	0.02735
		983.857	0.02907
		992.338	0.02996
		1000.82	0.02391
		1009.3	0.02477
		1017.78	0.02571
		1026.26	0.03069
		1034.75	0.02701
		1043.23	0.02615
		1051.71	0.02682
		1060.19	0.02965
		1068.67	0.02955
		1077.15	0.02378
		1085.63	0.02371
		1094.12	0.02507
		1102.6	0.02577
		1111.08	0.02584
		1119.56	0.02201
		1128.04	0.02112
		1136.52	0.02359
		1145.01	0.02303
		1153.49	0.01959
		1161.97	0.01616
		1170.45	0.02201
		1178.93	0.02324
		1187.41	0.02196
		1195.89	0.02135
		1204.38	0.02177
		1212.86	0.0232
		1221.34	0.02237
		1229.82	0.02351
		1238.3	0.02516
		1246.78	0.02803
		1255.27	0.02809
		1263.75	0.0242
		1272.23	0.02346
		1280.71	0.02515
		1289.19	0.02413
		1297.67	0.0233
		1306.15	0.02233
		1314.64	0.02256
		1323.12	0.02426
		1331.6	0.02312
		1340.08	0.02
		1348.56	0.02481
		1357.04	0.02565
		1365.53	0.02428
		1374.01	0.02955
		1382.49	0.02962
		1390.97	0.03209
		1399.45	0.02937
		1407.93	0.03184
		1416.41	0.02715
		1424.9	0.02872
		1433.38	0.03021
		1441.86	0.03008
		1450.34	0.03107
		1458.82	0.03251
		1467.3	0.02581
		1475.79	0.02692
		1484.27	0.02648
		1492.75	0.02955
		1501.23	0.02921
		1509.71	0.02779
		1518.19	0.02696
		1526.67	0.02905
		1535.16	0.02581
		1543.64	0.02117
		1552.12	0.01914
		1560.6	0.02303
		1569.08	0.02216
		1577.56	0.01967
		1586.05	0.0183
		1594.53	0.01858
		1603.01	0.02224
		1611.49	0.02396
		1619.97	0.02148
		1628.45	0.01989
		1636.93	0.0207
		1645.41	0.02275
		1653.9	0.02292
		1662.38	0.02223
		1670.86	0.02219
		1679.34	0.02214
		1687.82	0.01982
		1696.3	0.01963
		1704.79	0.01693
		1713.27	0.01587
		1721.75	0.0161
		1730.23	0.01624
		1738.71	0.02192
		1747.19	0.01851
		1755.67	0.01868
		1764.16	0.01924
		1772.64	0.01932
		1781.12	0.01937
		1789.6	0.01648
		1798.08	0.01638
		1806.56	0.01777
		1815.05	0.01778
		1823.53	0.02042
		1832.01	0.02016
		1840.49	0.02097
		1848.97	0.02141
		1857.45	0.02133
		1865.93	0.02286
		1874.42	0.02706
		1882.9	0.0282
		1891.38	0.02867
		1899.86	0.0276
		1908.34	0.02666
		1916.82	0.02369
		1925.31	0.01723
		1933.79	0.01872
		1942.27	0.02309
		1950.75	0.02315
		1959.23	0.02021
		1967.71	0.01896
		1976.19	0.01766
		1984.68	0.02042
		1993.16	0.0206
		2001.64	0.02183
		2010.12	0.02578
		2018.6	0.02949
		2027.08	0.02793
		2035.57	0.02325
		2044.05	0.02317
		2052.53	0.02344
		2061.01	0.02177
		2069.49	0.02093
		2077.97	0.02026
		2086.45	0.02093
		2094.94	0.02356
		2103.42	0.0241
		2111.9	0.01962
		2120.38	0.01951
		2128.86	0.02357
		2137.34	0.02492
		2145.82	0.02463
		2154.31	0.02729
		2162.79	0.02922
		2171.27	0.02677
		2179.75	0.02757
		2188.23	0.02527
		2196.71	0.02417
		2205.2	0.02863
		2213.68	0.02694
		2222.16	0.02498
		2230.64	0.02534
		2239.12	0.0249
		2247.6	0.02195
		2256.09	0.02188
		2264.57	0.02171
		2273.05	0.02055
		2281.53	0.01898
		2290.01	0.0172
		2298.49	0.01312
		2306.97	0.0165
		2315.46	0.01488
		2323.94	0.01644
		2332.42	0.02083
		2340.9	0.01976
		2349.38	0.02386
		2357.86	0.02438
		2366.34	0.02401
		2374.83	0.02789
		2383.31	0.02558
		2391.79	0.02497
		2400.27	0.02163
		2408.75	0.02252
		2417.23	0.02076
		2425.72	0.01983
		2434.2	0.02145
		2442.68	0.01807
		2451.16	0.02043
		2459.64	0.02308
		2468.12	0.0193
		2476.61	0.01936
		2485.09	0.01957
		2493.57	0.0201
		2502.05	0.01968
		2510.53	0.02114
		2519.01	0.01854
		2527.49	0.02176
		2535.97	0.01938
		2544.46	0.01702
		2552.94	0.01407
		2561.42	0.01652
		2569.9	0.01741
		2578.38	0.02211
		2586.86	0.02525
		2595.35	0.0241
		2603.83	0.02272
		2612.31	0.02184
		2620.79	0.01695
		2629.27	0.01664
		2637.75	0.01702
		2646.24	0.01727
		2654.72	0.01468
		2663.2	0.01636
		2671.68	0.0118
		2680.16	0.00998
		2688.64	0.0111
		2697.12	0.00893
		2705.61	0.00912
		2714.09	0.01172
		2722.57	0.01204
		2731.05	0.01522
		2739.53	0.01487
		2748.01	0.01568
		2756.49	0.01434
		2764.98	0.01501
		2773.46	0.01344
		2781.94	0.01367
		2790.42	0.01744
		2798.9	0.01887
		2807.38	0.02223
		2815.86	0.02197
		2824.35	0.01858
		2832.83	0.02285
		2841.31	0.02245
		2849.79	0.02177
		2858.27	0.02116
		2866.76	0.02114
		2875.24	0.02004
		2883.72	0.01818
		2892.2	0.01825
		2900.68	0.01221
		2909.16	0.01324
		2917.64	0.01328
		2926.12	0.01363
		2934.61	0.01365
		2943.09	0.01582
		2951.57	0.01601
		2960.05	0.02009
		2968.53	0.01981
		2977.01	0.01936
		2985.5	0.01942
		2993.98	0.01968
		3002.46	0.01901
		3010.94	0.01889
		3019.42	0.0148
		3027.9	0.01564
		3036.39	0.01264
		3044.87	0.01477
		3053.35	0.01465
		3061.83	0.01453
		3070.31	0.01311
		3078.79	0.0113
