# Supplementary material for: High-frequency FeSiAl-based soft magnetic composites via simultaneously suppressed eddy and hysteresis losses
Source: Nat Commun. 2025 Oct 29;16:9563. doi: 10.1038/s41467-025-64794-0 (PMC12572122; doi:10.1038/s41467-025-64794-0)
Supplement: Supplementary file 3 — Source data [file 41467_2025_64794_MOESM3_ESM.zip › Source data/Figure 4.xlsx]

## Sheet: Figure 4c
Figure 4c
	0			0.8
	x	y		x	y
	3.97	1.7612		4	3.05805
	7.96	0.29374		6	0.97624
	9.98	0.18989		8	0.52836
	11.97	0.14026		10	0.3519
	13.96	0.10935		12	0.2691
	15.94	0.08774		14	0.18573
	17.94	0.07478		16	0.14187
	19.93	0.06403		18	0.10264
	21.92	0.05617		20	0.08183

## Sheet: Figure 4f
Figure 4f
		x	y
		0	4.95914
		0.03903	4.2039
		0.07806	5.33674
		0.11709	6.0864
		0.15612	5.74485
		0.19516	4.22598
		0.23419	7.12088
		0.27322	6.44533
		0.31225	4.68171
		0.35128	3.50376
		0.39031	3.85149
		0.42934	6.59912
		0.46837	5.80654
		0.5074	5.41448
		0.54644	6.63601
		0.58547	6.09693
		0.6245	4.72504
		0.66353	6.32328
		0.70256	6.23167
		0.74159	5.76729
		0.78062	3.80481
		0.81965	5.58194
		0.85869	5.99457
		0.89772	6.57035
		0.93675	5.8332
		0.97578	4.47437
		1.01481	5.20287
		1.05384	6.38667
		1.09287	6.11925
		1.1319	6.86152
		1.17093	7.166
		1.20997	7.94995
		1.249	7.65116
		1.28803	8.04271
		1.32706	8.12017
		1.36609	6.19961
		1.40512	7.40442
		1.44415	7.90327
		1.48318	7.81856
		1.52221	10.7227
		1.56125	11.7378
		1.60028	11.7318
		1.63931	12.5106
		1.67834	12.3902
		1.71737	11.7621
		1.7564	13.2451
		1.79543	13.0695
		1.83446	12.7017
		1.8735	12.7752
		1.91253	12.7153
		1.95156	14.7949
		1.99059	12.7004
		2.02962	12.1069
		2.06865	13.0379
		2.10768	12.7818
		2.14671	13.706
		2.18574	13.1451
		2.22478	12.9323
		2.26381	13.5611
		2.30284	14.361
		2.34187	14.8142
		2.3809	14.6786
		2.41993	13.9163
		2.45896	13.8309
		2.49799	13.7346
		2.53702	12.9324
		2.57606	13.0077
		2.61509	12.7834
		2.65412	10.5077
		2.69315	10.7555
		2.73218	12.3332
		2.77121	12.5291
		2.81024	12.4251
		2.84927	13.2566
		2.88831	11.6184
		2.92734	12.4064
		2.96637	14.3925
		3.0054	12.1609
		3.04443	11.5164
		3.08346	12.5265
		3.12249	12.2053
		3.16152	11.9268
		3.20055	13.8767
		3.23959	13.8444
		3.27862	12.9965
		3.31765	12.2077
		3.35668	12.5493
		3.39571	13.1775
		3.43474	12.8923
		3.47377	12.5404
		3.5128	12.0028
		3.55183	12.4683
		3.59087	12.9583
		3.6299	12.6499
		3.66893	12.4594
		3.70796	12.5355
		3.74699	12.4213
		3.78602	13.08
		3.82505	13.5365
		3.86408	13.262
		3.90312	13.0743
		3.94215	12.598
		3.98118	12.901
		4.02021	13.4054
		4.05924	13.1324
		4.09827	12.1786
		4.1373	11.6718
		4.17633	13.0359
		4.21536	13.4814
		4.2544	12.7279
		4.29343	12.4151
		4.33246	12.6794
		4.37149	13.4374
		4.41052	13.6529
		4.44955	13.7447
		4.48858	12.6023
		4.52761	12.9101
		4.56664	12.6093
		4.60568	12.7396
		4.64471	12.4912
		4.68374	13.0654
		4.72277	13.3052
		4.7618	13.7949
		4.80083	14.7105
		4.83986	13.125
		4.87889	11.5595
		4.91793	12.7014
		4.95696	14.109
		4.99599	14.5518
		5.03502	14.9601
		5.07405	12.438
		5.11308	11.9567
		5.15211	11.6829
		5.19114	12.5083
		5.23017	12.0981
		5.26921	12.635
		5.30824	13.6881
		5.34727	13.1521
		5.3863	12.1181
		5.42533	13.4324
		5.46436	13.616
		5.50339	13.5899
		5.54242	12.1304
		5.58145	12.1351
		5.62049	14.5341
		5.65952	13.7802
		5.69855	14.3004
		5.73758	14.2503
		5.77661	13.9946
		5.81564	14.5759
		5.85467	14.9424
		5.8937	15.5733
		5.93273	15.661
		5.97177	12.9251
		6.0108	9.53682
		6.04983	9.00756
		6.08886	7.06738
		6.12789	7.10879
		6.16692	6.60928
		6.20595	5.48778
		6.24498	4.98606
		6.28402	4.71424
		6.32305	6.76599
		6.36208	4.91588
		6.40111	5.52162
		6.44014	6.45288
		6.47917	4.70623
		6.5182	3.86891
		6.55723	6.9821
		6.59626	7.7492
		6.6353	5.14466
		6.67433	4.79618
		6.71336	3.69914
		6.75239	4.47222
		6.79142	4.11089
		6.83045	4.61552
		6.86948	4.47218
		6.90851	6.1758
		6.94754	3.97224
		6.98658	5.91991
		7.02561	5.79077
		7.06464	5.44945
		7.10367	5.31821
		7.1427	5.84608
		7.18173	6.97938
		7.22076	5.09149
		7.25979	7.04687
		7.29883	5.45778
		7.33786	5.82188
		7.37689	5.69299
		7.41592	5.0371
		7.45495	6.06906
		7.49398	6.41028
		7.53301	4.68438
		7.57204	6.84283
		7.61107	6.43872
		7.65011	4.95534

## Sheet: Figure 4i
Figure 4i
		x	y
		0	4.28394
		0.03908	4.29154
		0.07815	4.28021
		0.11723	4.28766
		0.15631	4.27649
		0.19538	4.28379
		0.23446	4.29139
		0.27354	4.29157
		0.31261	4.27309
		0.35169	4.28722
		0.39077	4.29508
		0.42984	4.27348
		0.46892	4.2834
		0.50799	4.28756
		0.54707	4.29857
		0.58615	4.28124
		0.62522	4.26582
		0.6643	4.27199
		0.70338	4.28313
		0.74245	4.28041
		0.78153	4.28716
		0.82061	4.29125
		0.85968	4.30551
		0.89876	4.30683
		0.93784	4.3172
		0.97691	4.31483
		1.01599	4.29389
		1.05507	4.30863
		1.09414	4.30385
		1.13322	4.29963
		1.1723	4.30256
		1.21137	4.30972
		1.25045	4.29395
		1.28953	4.29489
		1.3286	4.30861
		1.36768	4.29747
		1.40676	4.29866
		1.44583	4.27962
		1.48491	4.2958
		1.52399	4.29596
		1.56306	4.29538
		1.60214	4.28897
		1.64121	4.28775
		1.68029	4.28458
		1.71937	4.2713
		1.75844	4.28754
		1.79752	4.2947
		1.8366	4.2985
		1.87567	4.293
		1.91475	4.28231
		1.95383	4.28933
		1.9929	4.30684
		2.03198	4.28632
		2.07106	4.30735
		2.11013	4.29339
		2.14921	4.27278
		2.18829	4.29848
		2.22736	4.30386
		2.26644	4.30006
		2.30552	4.308
		2.34459	4.29896
		2.38367	4.27795
		2.42275	4.28984
		2.46182	4.281
		2.5009	4.28203
		2.53997	4.28963
		2.57905	4.28024
		2.61813	4.29884
		2.6572	4.28161
		2.69628	4.292
		2.73536	4.30197
		2.77443	4.29474
		2.81351	4.30528
		2.85259	4.30519
		2.89166	4.29759
		2.93074	4.28999
		2.96982	4.30116
		3.00889	4.29349
		3.04797	4.30367
		3.08705	4.29482
		3.12612	4.27464
		3.1652	4.28693
		3.20428	4.29797
		3.24335	4.28373
		3.28243	4.27887
		3.32151	4.29286
		3.36058	4.29413
		3.39966	4.2966
		3.43874	4.3017
		3.47781	4.3055
		3.51689	4.29446
		3.55596	4.28284
		3.59504	4.28012
		3.63412	4.28012
		3.67319	4.28978
		3.71227	4.30018
		3.75135	4.29586
		3.79042	4.28209
		3.8295	4.26689
		3.86858	4.26807
		3.90765	4.28644
		3.94673	4.30924
		3.98581	4.29073
		4.02488	4.28845
		4.06396	4.29467
		4.10304	4.29382
		4.14211	4.27974
		4.18119	4.28644
		4.22027	4.28817
		4.25934	4.29108
		4.29842	4.28832
		4.3375	4.28444
		4.37657	4.28132
		4.41565	4.28696
		4.45473	4.2975
		4.4938	4.3013
		4.53288	4.29675
		4.57195	4.29157
		4.61103	4.28951
		4.65011	4.28367
		4.68918	4.2781
		4.72826	4.28234
		4.76734	4.28975
		4.80641	4.28166
		4.84549	4.28233
		4.88457	4.27595
		4.92364	4.2843
		4.96272	4.29337
		5.0018	4.29538
		5.04087	4.29929
		5.07995	4.28775
		5.11903	4.28589
		5.1581	4.28024
		5.19718	4.27631
		5.23626	4.28358
		5.27533	4.29698
		5.31441	4.3048
		5.35349	4.30683
		5.39256	4.31034
		5.43164	4.30574
		5.47072	4.2902
		5.50979	4.28737
		5.54887	4.29327
		5.58794	4.28696
		5.62702	4.28465
		5.6661	4.29042
		5.70517	4.28558
		5.74425	4.28613
		5.78333	4.29038
		5.8224	4.28963
		5.86148	4.28105
		5.90056	4.2768
		5.93963	4.2688
		5.97871	4.27705
		6.01779	4.28617
		6.05686	4.30382
		6.09594	4.29622
		6.13502	4.28567
		6.17409	4.28361
		6.21317	4.2896
		6.25225	4.28012
		6.29132	4.28579
		6.3304	4.29258
		6.36948	4.29052
		6.40855	4.29812
		6.44763	4.29759
		6.48671	4.29043
		6.52578	4.29671
		6.56486	4.28739
		6.60393	4.27005
		6.64301	4.28525
		6.68209	4.29285
		6.72116	4.289
		6.76024	4.2928
		6.79932	4.29172
		6.83839	4.28394
		6.87747	4.28751
		6.91655	4.2895
		6.95562	4.28096
		6.9947	4.29157
		7.03378	4.29496
		7.07285	4.29966
		7.11193	4.28826
		7.15101	4.28339
		7.19008	4.29264
		7.22916	4.29009
		7.26824	4.28152
		7.30731	4.29024
		7.34639	4.27631
		7.38547	4.2843
		7.42454	4.29699
		7.46362	4.27546
		7.5027	4.29157
		7.54177	4.28106
		7.58085	4.28394
		7.61992	4.28303
		7.659	4.27923
		7.69808	4.28158
		7.73715	4.29574
		7.77623	4.28394
		7.81531	4.2831
		7.85438	4.27848
		7.89346	4.27652
		7.93254	4.28841
		7.97161	4.27863
		8.01069	4.28927
		8.04977	4.28868
		8.08884	4.2647
		8.12792	4.28298
		8.167	4.29398
		8.20607	4.2857
		8.24515	4.27832
		8.28423	4.2871
		8.3233	4.28394
		8.36238	4.28519
		8.40146	4.28912
		8.44053	4.28167
		8.47961	4.30715
		8.51869	4.28832
		8.55776	4.28936
		8.59684	4.27738
		8.63591	4.28342
		8.67499	4.27759
		8.71407	4.26548
		8.75314	4.29204
		8.79222	4.2733
		8.8313	4.30772
		8.87037	4.31186
		8.90945	4.2924
		8.94853	4.29598
		8.9876	4.26868
		9.02668	4.27203
		9.06576	4.30301
		9.10483	4.3013
		9.14391	4.28295
		9.18299	4.27375
		9.22206	4.28924
		9.26114	4.30484
		9.30022	4.28012
		9.33929	4.28164
		9.37837	4.30182
		9.41745	4.28506
		9.45652	4.30113
		9.4956	4.26907
		9.53468	4.2772
		9.57375	4.2944
		9.61283	4.27339
		9.6519	4.29552
		9.69098	4.29872
		9.73006	4.28415
		9.76913	4.29175
		9.80821	4.29897
		9.84729	4.28769
		9.88636	4.28421
		9.92544	4.30683
		9.96452	4.3068
