# Supplementary material for: High-frequency FeSiAl-based soft magnetic composites via simultaneously suppressed eddy and hysteresis losses
Source: Nat Commun. 2025 Oct 29;16:9563. doi: 10.1038/s41467-025-64794-0 (PMC12572122; doi:10.1038/s41467-025-64794-0)
Supplement: Supplementary file 3 — Source data [file 41467_2025_64794_MOESM3_ESM.zip › Source data/Figure 5.xlsx]

## Sheet: Figure 5a
Figure 5a									x	y (50 mT/500 kHz)	y (50 mT/1 MHz)
	x	y	y	y	y				0	11.7	17.4
	0	35.61	36.63	39.42	39.16				0.4	7.7	11.9
	0.4	29.49	30.68	30.5	29.64				0.6	7.2	10.7
	0.6	28.95	28.51	28.82	27.81				0.8	6.5	9.3
	0.8	27.01	27.15	26.85	25.36				1	8.6	12.6
	1	29.13	31.78	32.92	31.54

## Sheet: Figure 5b
Figure 5b
		Without Sn				Dopped by Sn
		x	y			x	y
		400	0.93809			400	0.95572
		399	0.9377			399	0.95551
		398	0.93729			398	0.9553
		397	0.93689			397	0.95508
		396	0.93647			396	0.95487
		395	0.93606			395	0.95465
		394	0.93563			394	0.95443
		393	0.93521			393	0.95421
		392	0.93477			392	0.95398
		391	0.93433			391	0.95376
		390	0.93389			390	0.95353
		389	0.93344			389	0.9533
		388	0.93298			388	0.95307
		387	0.93252			387	0.95284
		386	0.93205			386	0.95261
		385	0.93157			385	0.95237
		384	0.93109			384	0.95213
		383	0.9306			383	0.95189
		382	0.93011			382	0.95165
		381	0.92961			381	0.9514
		380	0.9291			380	0.95116
		379	0.92859			379	0.95091
		378	0.92806			378	0.95066
		377	0.92753			377	0.9504
		376	0.927			376	0.95015
		375	0.92645			375	0.94989
		374	0.9259			374	0.94963
		373	0.92534			373	0.94937
		372	0.92477			372	0.9491
		371	0.92419			371	0.94884
		370	0.92361			370	0.94857
		369	0.92301			369	0.94829
		368	0.92241			368	0.94802
		367	0.9218			367	0.94774
		366	0.92118			366	0.94746
		365	0.92055			365	0.94718
		364	0.91991			364	0.94689
		363	0.91926			363	0.9466
		362	0.9186			362	0.94631
		361	0.91793			361	0.94602
		360	0.91725			360	0.94572
		359	0.91656			359	0.94542
		358	0.91585			358	0.94511
		357	0.91514			357	0.9448
		356	0.91442			356	0.94449
		355	0.91368			355	0.94418
		354	0.91293			354	0.94386
		353	0.91217			353	0.94354
		352	0.9114			352	0.94322
		351	0.91061			351	0.94289
		350	0.90981			350	0.94255
		349	0.909			349	0.94222
		348	0.90817			348	0.94188
		347	0.90733			347	0.94153
		346	0.90648			346	0.94119
		345	0.90561			345	0.94083
		344	0.90473			344	0.94048
		343	0.90383			343	0.94011
		342	0.90292			342	0.93975
		341	0.90199			341	0.93938
		340	0.89006			340	0.939
		339	0.88836			339	0.93862
		338	0.88663			338	0.93824
		337	0.88486			337	0.93785
		336	0.88307			336	0.93745
		335	0.88124			335	0.93705
		334	0.87939			334	0.93665
		333	0.87756			333	0.93623
		332	0.87575			332	0.93582
		331	0.87391			331	0.93539
		330	0.87206			330	0.93497
		329	0.87019			329	0.93453
		328	0.86831			328	0.93409
		327	0.86641			327	0.93364
		326	0.8645			326	0.93319
		325	0.86258			325	0.93273
		324	0.86065			324	0.93226
		323	0.85871			323	0.93178
		322	0.85676			322	0.9313
		321	0.8548			321	0.93081
		320	0.85283			320	0.93032
		319	0.85086			319	0.92981
		318	0.84887			318	0.9293
		317	0.84688			317	0.92878
		316	0.84489			316	0.92825
		315	0.84288			315	0.92771
		314	0.84087			314	0.92717
		313	0.83886			313	0.92661
		312	0.83684			312	0.92605
		311	0.83481			311	0.92547
		310	0.83278			310	0.92489
		309	0.83075			309	0.92429
		308	0.82871			308	0.92369
		307	0.82667			307	0.92308
		306	0.82462			306	0.92245
		305	0.82257			305	0.92181
		304	0.82051			304	0.92117
		303	0.81845			303	0.92051
		302	0.81639			302	0.91984
		301	0.81432			301	0.91915
		300	0.81225			300	0.91845
		299	0.81018			299	0.91774
		298	0.8081			298	0.91702
		297	0.80602			297	0.91628
		296	0.80393			296	0.91552
		295	0.80185			295	0.91476
		294	0.79976			294	0.91397
		293	0.79766			293	0.91317
		292	0.79557			292	0.91235
		291	0.79347			291	0.91152
		290	0.79137			290	0.91066
		289	0.78926			289	0.90979
		288	0.78716			288	0.90889
		287	0.78505			287	0.90797
		286	0.78294			286	0.90703
		285	0.78082			285	0.90607
		284	0.7787			284	0.90508
		283	0.77658			283	0.90407
		282	0.77446			282	0.90302
		281	0.77234			281	0.90195
		280	0.77021			280	0.90084
		279	0.76808			279	0.8997
		278	0.76595			278	0.89852
		277	0.76382			277	0.89731
		276	0.76168			276	0.89605
		275	0.75955			275	0.89475
		274	0.75741			274	0.8934
		273	0.75526			273	0.89199
		272	0.75312			272	0.89054
		271	0.75097			271	0.88902
		270	0.74883			270	0.88744
		269	0.74668			269	0.8858
		268	0.74452			268	0.88409
		267	0.74237			267	0.8823
		266	0.74021			266	0.88045
		265	0.73806			265	0.87853
		264	0.7359			264	0.87653
		263	0.73373			263	0.87445
		262	0.73157			262	0.87231
		261	0.7294			261	0.87009
		260	0.72724			260	0.86781
		259	0.72507			259	0.86547
		258	0.7229			258	0.86307
		257	0.72072			257	0.86062
		256	0.71855			256	0.85811
		255	0.71637			255	0.85557
		254	0.71419			254	0.85297
		253	0.71201			253	0.85034
		252	0.70983			252	0.84768
		251	0.70765			251	0.84498
		250	0.70546			250	0.84226
		249	0.70327			249	0.8395
		248	0.70108			248	0.83673
		247	0.69889			247	0.83393
		246	0.6967			246	0.83111
		245	0.6945			245	0.82827
		244	0.69231			244	0.82541
		243	0.69011			243	0.82254
		242	0.68791			242	0.81966
		241	0.68571			241	0.81676
		240	0.6835			240	0.81385
		239	0.6813			239	0.81092
		238	0.67909			238	0.80799
		237	0.67688			237	0.80504
		236	0.67467			236	0.80209
		235	0.67246			235	0.79912
		234	0.67025			234	0.79615
		233	0.66803			233	0.79317
		232	0.66582			232	0.79018
		231	0.6636			231	0.78719
		230	0.66138			230	0.78418
		229	0.65916			229	0.78117
		228	0.65693			228	0.77816
		227	0.65471			227	0.77514
		226	0.65248			226	0.77211
		225	0.65025			225	0.76907
		224	0.64802			224	0.76603
		223	0.64579			223	0.76299
		222	0.64356			222	0.75994
		221	0.64132			221	0.75689
		220	0.63909			220	0.75383
		219	0.63685			219	0.75077
		218	0.63461			218	0.7477
		217	0.63237			217	0.74463
		216	0.63012			216	0.74155
		215	0.62788			215	0.73847
		214	0.62563			214	0.73539
		213	0.62338			213	0.7323
		212	0.62114			212	0.72921
		211	0.61888			211	0.72611
		210	0.61663			210	0.72301
		209	0.61438			209	0.71991
		208	0.61212			208	0.7168
		207	0.60987			207	0.71369
		206	0.60761			206	0.71058
		205	0.60535			205	0.70746
		204	0.60309			204	0.70434
		203	0.60082			203	0.70122
		202	0.59856			202	0.69809
		201	0.59629			201	0.69496
		200	0.59403			200	0.69183
		199	0.59176			199	0.68869
		198	0.58949			198	0.68555
		197	0.58722			197	0.68241
		196	0.58494			196	0.67927
		195	0.58267			195	0.67612
		194	0.58039			194	0.67298
		193	0.57811			193	0.66982
		192	0.57584			192	0.66667
		191	0.57355			191	0.66352
		190	0.57127			190	0.66036
		189	0.56899			189	0.6572
		188	0.56671			188	0.65404
		187	0.56442			187	0.65088
		186	0.56213			186	0.64772
		185	0.55984			185	0.64456
		184	0.55755			184	0.64139
		183	0.55526			183	0.63823
		182	0.55297			182	0.63506
		181	0.55067			181	0.6319
		180	0.54838			180	0.62873
		179	0.54608			179	0.62557
		178	0.54378			178	0.6224
		177	0.54148			177	0.61924
		176	0.53918			176	0.61608
		175	0.53688			175	0.61291
		174	0.53458			174	0.60975
		173	0.53227			173	0.60659
		172	0.52997			172	0.60343
		171	0.52766			171	0.60027
		170	0.52535			170	0.59711
		169	0.52304			169	0.59396
		168	0.52073			168	0.5908
		167	0.51841			167	0.58765
		166	0.5161			166	0.5845
		165	0.51378			165	0.58135
		164	0.51147			164	0.57821
		163	0.50915			163	0.57507
		162	0.50683			162	0.57192
		161	0.50451			161	0.56879
		160	0.50219			160	0.56565
		159	0.49986			159	0.56251
		158	0.49754			158	0.55938
		157	0.49521			157	0.55625
		156	0.49289			156	0.55313
		155	0.49056			155	0.55
		154	0.48823			154	0.54688
		153	0.4859			153	0.54376
		152	0.48356			152	0.54065
		151	0.48123			151	0.53753
		150	0.4789			150	0.53442
		149	0.47656			149	0.53131
		148	0.47422			148	0.52821
		147	0.47188			147	0.52511
		146	0.46954			146	0.52201
		145	0.4672			145	0.51891
		144	0.46486			144	0.51581
		143	0.46251			143	0.51272
		142	0.46017			142	0.50963
		141	0.45782			141	0.50654
		140	0.45547			140	0.50346
		139	0.45312			139	0.50037
		138	0.45077			138	0.49729
		137	0.44842			137	0.49421
		136	0.44606			136	0.49114
		135	0.44371			135	0.48806
		134	0.44135			134	0.48499
		133	0.43899			133	0.48192
		132	0.43663			132	0.47885
		131	0.43427			131	0.47579
		130	0.43191			130	0.47272
		129	0.42955			129	0.46966
		128	0.42718			128	0.4666
		127	0.42481			127	0.46354
		126	0.42245			126	0.46048
		125	0.42008			125	0.45743
		124	0.4177			124	0.45437
		123	0.41533			123	0.45132
		122	0.41296			122	0.44827
		121	0.41058			121	0.44522
		120	0.4082			120	0.44217
		119	0.40582			119	0.43912
		118	0.40344			118	0.43607
		117	0.40106			117	0.43303
		116	0.39867			116	0.42998
		115	0.39629			115	0.42694
		114	0.3939			114	0.42389
		113	0.39151			113	0.42085
		112	0.38912			112	0.41781
		111	0.38672			111	0.41476
		110	0.38433			110	0.41172
		109	0.38193			109	0.40868
		108	0.37953			108	0.40564
		107	0.37713			107	0.4026
		106	0.37473			106	0.39956
		105	0.37232			105	0.39651
		104	0.36992			104	0.39347
		103	0.36751			103	0.39043
		102	0.3651			102	0.38739
		101	0.36268			101	0.38434
		99.9999	0.36027			99.9999	0.3813
		99	0.35785			99	0.37825
		98	0.35543			98	0.37521
		97.0001	0.35301			97.0001	0.37216
		96	0.35058			96	0.36911
		95	0.34815			95	0.36606
		94	0.34572			94	0.36301
		93	0.34329			93	0.35996
		92	0.34086			92	0.35691
		91	0.33842			91	0.35385
		90	0.33598			90	0.35079
		89	0.33354			89	0.34773
		88	0.33109			88	0.34466
		86.9999	0.32864			86.9999	0.3416
		86	0.32619			86	0.33853
		85	0.32373			85	0.33545
		84.0001	0.32128			84.0001	0.33237
		83	0.31882			83	0.32929
		82	0.31635			82	0.3262
		81	0.31388			81	0.32311
		80	0.31141			80	0.32001
		79	0.30894			79	0.3169
		78	0.30646			78	0.31378
		77	0.30398			77	0.31066
		76	0.30149			76	0.30753
		75	0.299			75	0.30438
		73.9999	0.29651			73.9999	0.30122
		73	0.29401			73	0.29804
		72	0.29151			72	0.29485
		71	0.289			71	0.29163
		70	0.28649			70	0.28839
		69	0.28398			69	0.2851
		68	0.28146			68	0.28178
		67	0.27893			67	0.27839
		66	0.2764			66	0.27492
		65	0.27387			65	0.27133
		64	0.27133			64	0.26756
		63	0.26878			63	0.26355
		62	0.26623			62	0.25922
		61	0.26367			61	0.25467
		60	0.26111			60	0.25006
		59	0.25854			59	0.24552
		58	0.25596			58	0.2411
		57	0.25338			57	0.23677
		56	0.25078			56	0.23253
		55	0.24819			55	0.22835
		54	0.24558			54	0.22424
		53	0.24297			53	0.22017
		52	0.24035			52	0.21614
		51	0.23772			51	0.21214
		50	0.23508			50	0.20818
		49	0.23244			49	0.20424
		48	0.22978			48	0.20033
		47	0.22711			47	0.19643
		46	0.22444			46	0.19256
		45	0.22175			45	0.1887
		44	0.21905			44	0.18486
		43	0.21634			43	0.18103
		42	0.21362			42	0.17721
		41	0.21089			41	0.1734
		40	0.20814			40	0.16961
		39	0.20538			39	0.16582
		38	0.2026			38	0.16205
		37	0.19981			37	0.15828
		36	0.19701			36	0.15452
		35	0.19418			35	0.15076
		34	0.19134			34	0.14702
		33	0.18847			33	0.14328
		32	0.18559			32	0.13954
		31	0.18268			31	0.13581
		30	0.17974			30	0.13209
		29	0.17678			29	0.12837
		28	0.17378			28	0.12465
		27	0.17075			27	0.12094
		26	0.16767			26	0.11723
		25	0.16453			25	0.11353
		24	0.16131			24	0.10983
		23	0.15792			23	0.10613
		22	0.12158			22	0.10244
		21	0.11893			21	0.09875
		20	0.11627			20	0.09506
		19	0.11361			19	0.09138
		18	0.11094			18	0.08769
		17	0.10828			17	0.08401
		16	0.10562			16	0.08033
		15	0.10295			15	0.07666
		14	0.10027			14	0.07298
		13	0.0976			13	0.06931
		12	0.09492			12	0.06564
		11	0.09224			11	0.06197
		10	0.08955			10	0.0583
		9	0.08685			9	0.05463
		8	0.08415			8	0.05097
		7	0.08144			7	0.0473
		6	0.07872			6	0.04364
		5	0.076			5	0.03997
		4	0.07326			4	0.03631
		3	0.07052			3	0.03265
		2	0.06776			2	0.02899
		1	0.06499			1	0.02533
		-3.26128e-13	0.06221			-3.26128e-13	0.02166
		-1	0.05941			-1	0.018
		-2	0.05659			-2	0.01434
		-3	0.05375			-3	0.01068
		-4	0.05089			-4	0.00702
		-5	0.048			-5	0.00336
		-6	0.04509			-6	-0.000303217
		-7	0.04214			-7	-0.00397
		-8	0.03916			-8	-0.00763
		-9	0.03613			-9	-0.01129
		-10	0.03305			-10	-0.01496
		-11	-0.00569			-11	-0.01862
		-12	-0.00848			-12	-0.02229
		-13	-0.01126			-13	-0.02596
		-14	-0.01405			-14	-0.02963
		-15	-0.01684			-15	-0.0333
		-16	-0.01964			-16	-0.03697
		-17	-0.02243			-17	-0.04065
		-18	-0.02523			-18	-0.04432
		-19	-0.02803			-19	-0.048
		-20	-0.03084			-20	-0.05169
		-21	-0.03365			-21	-0.05537
		-22	-0.03646			-22	-0.05906
		-23	-0.03928			-23	-0.06275
		-24	-0.0421			-24	-0.06644
		-25	-0.04493			-25	-0.07014
		-26	-0.04776			-26	-0.07384
		-27	-0.0506			-27	-0.07755
		-28	-0.05344			-28	-0.08126
		-29	-0.05628			-29	-0.08497
		-30	-0.05913			-30	-0.0887
		-31	-0.06199			-31	-0.09242
		-32	-0.06485			-32	-0.09616
		-33	-0.06772			-33	-0.0999
		-34	-0.07059			-34	-0.10365
		-35	-0.07347			-35	-0.10741
		-36	-0.07635			-36	-0.11117
		-37	-0.07925			-37	-0.11495
		-38	-0.08214			-38	-0.11874
		-39	-0.08505			-39	-0.12254
		-40	-0.08796			-40	-0.12636
		-41	-0.09088			-41	-0.13019
		-42	-0.09381			-42	-0.13404
		-43	-0.09674			-43	-0.13791
		-44	-0.09968			-44	-0.14181
		-45	-0.10263			-45	-0.14574
		-46	-0.10558			-46	-0.14971
		-47	-0.10855			-47	-0.15372
		-48	-0.11152			-48	-0.1578
		-49	-0.1145			-49	-0.16195
		-50	-0.11749			-50	-0.16623
		-51	-0.12048			-51	-0.17068
		-52	-0.12349			-52	-0.17534
		-53	-0.1265			-53	-0.18003
		-54	-0.12953			-54	-0.18452
		-55	-0.13256			-55	-0.18882
		-56	-0.1356			-56	-0.19302
		-57	-0.13865			-57	-0.19718
		-58	-0.14171			-58	-0.20136
		-59	-0.14478			-59	-0.20561
		-60	-0.14786			-60	-0.21008
		-61	-0.15095			-61	-0.21903
		-62	-0.15405			-62	-0.22263
		-63	-0.15716			-63	-0.22624
		-64	-0.16028			-64	-0.22989
		-65	-0.16341			-65	-0.23359
		-66	-0.16656			-66	-0.23744
		-67	-0.16971			-67	-0.2468
		-68	-0.17288			-68	-0.25013
		-69	-0.17606			-69	-0.25346
		-70	-0.17926			-70	-0.25679
		-71	-0.18247			-71	-0.2601
		-72	-0.18569			-72	-0.26342
		-73	-0.18893			-73	-0.26673
		-73.9999	-0.19219			-73.9999	-0.27004
		-75	-0.19546			-75	-0.27334
		-76	-0.19876			-76	-0.27664
		-77	-0.20208			-77	-0.27993
		-78	-0.20543			-78	-0.28322
		-79	-0.20882			-79	-0.2865
		-80	-0.21225			-80	-0.28978
		-81	-0.21577			-81	-0.29306
		-82	-0.21947			-82	-0.29633
		-83	-0.24936			-83	-0.2996
		-84.0001	-0.25217			-84.0001	-0.30286
		-85	-0.25498			-85	-0.30612
		-86	-0.2578			-86	-0.30937
		-86.9999	-0.26062			-86.9999	-0.31262
		-88	-0.26345			-88	-0.31587
		-89	-0.26628			-89	-0.31911
		-90	-0.26912			-90	-0.32235
		-91	-0.27197			-91	-0.32558
		-92	-0.27482			-92	-0.32881
		-93	-0.27768			-93	-0.33203
		-94	-0.28055			-94	-0.33525
		-95	-0.28343			-95	-0.33847
		-96	-0.28632			-96	-0.34168
		-97.0001	-0.28921			-97.0001	-0.34489
		-98	-0.29212			-98	-0.34809
		-99	-0.29504			-99	-0.3513
		-99.9999	-0.29797			-99.9999	-0.35449
		-101	-0.30091			-101	-0.35769
		-102	-0.30387			-102	-0.36088
		-103	-0.30685			-103	-0.36407
		-104	-0.30984			-104	-0.36725
		-105	-0.31286			-105	-0.37044
		-106	-0.3159			-106	-0.37362
		-107	-0.31898			-107	-0.37679
		-108	-0.3221			-108	-0.37997
		-109	-0.32529			-109	-0.38314
		-110	-0.32859			-110	-0.38631
		-111	-0.33251			-111	-0.38948
		-112	-0.361			-112	-0.39265
		-113	-0.36353			-113	-0.39582
		-114	-0.36606			-114	-0.39898
		-115	-0.36859			-115	-0.40214
		-116	-0.37111			-116	-0.40531
		-117	-0.37364			-117	-0.40847
		-118	-0.37616			-118	-0.41163
		-119	-0.37868			-119	-0.41479
		-120	-0.3812			-120	-0.41795
		-121	-0.38372			-121	-0.42111
		-122	-0.38624			-122	-0.42428
		-123	-0.38875			-123	-0.42744
		-124	-0.39127			-124	-0.4306
		-125	-0.39378			-125	-0.43377
		-126	-0.3963			-126	-0.43693
		-127	-0.42481			-127	-0.4401
		-128	-0.42718			-128	-0.44326
		-129	-0.42955			-129	-0.44643
		-130	-0.43191			-130	-0.44961
		-131	-0.43427			-131	-0.45278
		-132	-0.43663			-132	-0.45596
		-133	-0.43899			-133	-0.45913
		-134	-0.44135			-134	-0.46231
		-135	-0.44371			-135	-0.4655
		-136	-0.44606			-136	-0.46868
		-137	-0.44842			-137	-0.47187
		-138	-0.45077			-138	-0.47506
		-139	-0.45312			-139	-0.47826
		-140	-0.45547			-140	-0.48146
		-141	-0.45782			-141	-0.48466
		-142	-0.46017			-142	-0.48786
		-143	-0.46251			-143	-0.49107
		-144	-0.46486			-144	-0.49428
		-145	-0.4672			-145	-0.49749
		-146	-0.46954			-146	-0.5007
		-147	-0.47188			-147	-0.50392
		-148	-0.47422			-148	-0.50714
		-149	-0.47656			-149	-0.51036
		-150	-0.4789			-150	-0.51359
		-151	-0.48123			-151	-0.51682
		-152	-0.48356			-152	-0.52005
		-153	-0.4859			-153	-0.52328
		-154	-0.48823			-154	-0.52651
		-155	-0.49056			-155	-0.52974
		-156	-0.49289			-156	-0.53298
		-157	-0.49521			-157	-0.53621
		-158	-0.49754			-158	-0.53945
		-159	-0.49986			-159	-0.54269
		-160	-0.50219			-160	-0.54592
		-161	-0.50451			-161	-0.54916
		-162	-0.50683			-162	-0.5524
		-163	-0.50915			-163	-0.55563
		-164	-0.51147			-164	-0.55887
		-165	-0.51378			-165	-0.5621
		-166	-0.5161			-166	-0.56533
		-167	-0.51841			-167	-0.56856
		-168	-0.52073			-168	-0.57179
		-169	-0.52304			-169	-0.57502
		-170	-0.52535			-170	-0.57825
		-171	-0.52766			-171	-0.58147
		-172	-0.52997			-172	-0.58469
		-173	-0.53227			-173	-0.58791
		-174	-0.53458			-174	-0.59113
		-175	-0.53688			-175	-0.59434
		-176	-0.53918			-176	-0.59755
		-177	-0.54148			-177	-0.60076
		-178	-0.54378			-178	-0.60397
		-179	-0.54608			-179	-0.60717
		-180	-0.54838			-180	-0.61038
		-181	-0.55067			-181	-0.61357
		-182	-0.55297			-182	-0.61677
		-183	-0.55526			-183	-0.61996
		-184	-0.55755			-184	-0.62316
		-185	-0.55984			-185	-0.62634
		-186	-0.56213			-186	-0.62953
		-187	-0.56442			-187	-0.63271
		-188	-0.5667			-188	-0.63589
		-189	-0.56899			-189	-0.63907
		-190	-0.57127			-190	-0.64225
		-191	-0.57355			-191	-0.64542
		-192	-0.57583			-192	-0.64859
		-193	-0.57811			-193	-0.65176
		-194	-0.58039			-194	-0.65492
		-195	-0.58267			-195	-0.65809
		-196	-0.58494			-196	-0.66125
		-197	-0.58721			-197	-0.6644
		-198	-0.58949			-198	-0.66756
		-199	-0.59176			-199	-0.67071
		-200	-0.59403			-200	-0.67387
		-201	-0.59629			-201	-0.67701
		-202	-0.59856			-202	-0.68016
		-203	-0.60082			-203	-0.68331
		-204	-0.60309			-204	-0.68645
		-205	-0.60535			-205	-0.68959
		-206	-0.60761			-206	-0.69273
		-207	-0.60987			-207	-0.69586
		-208	-0.61212			-208	-0.69899
		-209	-0.61438			-209	-0.70212
		-210	-0.61663			-210	-0.70525
		-211	-0.61888			-211	-0.70838
		-212	-0.62114			-212	-0.7115
		-213	-0.62338			-213	-0.71462
		-214	-0.62563			-214	-0.71774
		-215	-0.62788			-215	-0.72085
		-216	-0.63012			-216	-0.72397
		-217	-0.63237			-217	-0.72708
		-218	-0.63461			-218	-0.73019
		-219	-0.63685			-219	-0.73329
		-220	-0.63908			-220	-0.73639
		-221	-0.64132			-221	-0.73949
		-222	-0.64356			-222	-0.74259
		-223	-0.64579			-223	-0.74569
		-224	-0.64802			-224	-0.74878
		-225	-0.65025			-225	-0.75187
		-226	-0.65248			-226	-0.75496
		-227	-0.65471			-227	-0.75804
		-228	-0.65693			-228	-0.76113
		-229	-0.65916			-229	-0.76421
		-230	-0.66138			-230	-0.76729
		-231	-0.6636			-231	-0.77037
		-232	-0.66582			-232	-0.77345
		-233	-0.66803			-233	-0.77653
		-234	-0.67025			-234	-0.77962
		-235	-0.67246			-235	-0.7827
		-236	-0.67467			-236	-0.78579
		-237	-0.67688			-237	-0.78889
		-238	-0.67909			-238	-0.792
		-239	-0.6813			-239	-0.79513
		-240	-0.6835			-240	-0.79828
		-241	-0.68571			-241	-0.80149
		-242	-0.68791			-242	-0.80479
		-243	-0.69011			-243	-0.82254
		-244	-0.69231			-244	-0.8254
		-245	-0.6945			-245	-0.82826
		-246	-0.6967			-246	-0.8311
		-247	-0.69889			-247	-0.83392
		-248	-0.70108			-248	-0.83672
		-249	-0.70327			-249	-0.83949
		-250	-0.70546			-250	-0.84224
		-251	-0.70764			-251	-0.84497
		-252	-0.70983			-252	-0.84767
		-253	-0.71201			-253	-0.85033
		-254	-0.71419			-254	-0.85296
		-255	-0.71637			-255	-0.85555
		-256	-0.71855			-256	-0.8581
		-257	-0.72072			-257	-0.86061
		-258	-0.72289			-258	-0.86306
		-259	-0.72507			-259	-0.86546
		-260	-0.72724			-260	-0.8678
		-261	-0.7294			-261	-0.87008
		-262	-0.73157			-262	-0.8723
		-263	-0.73373			-263	-0.87444
		-264	-0.73589			-264	-0.87652
		-265	-0.73805			-265	-0.87852
		-266	-0.74021			-266	-0.88044
		-267	-0.74237			-267	-0.8823
		-268	-0.74452			-268	-0.88408
		-269	-0.74667			-269	-0.88579
		-270	-0.74883			-270	-0.88744
		-271	-0.75097			-271	-0.88901
		-272	-0.75312			-272	-0.89053
		-273	-0.75526			-273	-0.89199
		-274	-0.75741			-274	-0.89339
		-275	-0.75954			-275	-0.89474
		-276	-0.76168			-276	-0.89604
		-277	-0.76382			-277	-0.8973
		-278	-0.76595			-278	-0.89852
		-279	-0.76808			-279	-0.8997
		-280	-0.77021			-280	-0.90084
		-281	-0.77234			-281	-0.90194
		-282	-0.77446			-282	-0.90302
		-283	-0.77658			-283	-0.90406
		-284	-0.7787			-284	-0.90508
		-285	-0.78082			-285	-0.90607
		-286	-0.78294			-286	-0.90703
		-287	-0.78505			-287	-0.90797
		-288	-0.78716			-288	-0.90889
		-289	-0.78926			-289	-0.90978
		-290	-0.79137			-290	-0.91066
		-291	-0.79347			-291	-0.91151
		-292	-0.79557			-292	-0.91235
		-293	-0.79766			-293	-0.91317
		-294	-0.79976			-294	-0.91397
		-295	-0.80185			-295	-0.91475
		-296	-0.80393			-296	-0.91552
		-297	-0.80602			-297	-0.91628
		-298	-0.8081			-298	-0.91702
		-299	-0.81018			-299	-0.91774
		-300	-0.81225			-300	-0.91845
		-301	-0.81432			-301	-0.91915
		-302	-0.81639			-302	-0.91983
		-303	-0.81845			-303	-0.9205
		-304	-0.82051			-304	-0.92116
		-305	-0.82257			-305	-0.92181
		-306	-0.82462			-306	-0.92245
		-307	-0.82667			-307	-0.92307
		-308	-0.82871			-308	-0.92369
		-309	-0.83075			-309	-0.92429
		-310	-0.83278			-310	-0.92489
		-311	-0.83481			-311	-0.92547
		-312	-0.83684			-312	-0.92604
		-313	-0.83886			-313	-0.92661
		-314	-0.84087			-314	-0.92716
		-315	-0.84288			-315	-0.92771
		-316	-0.84488			-316	-0.92825
		-317	-0.84688			-317	-0.92878
		-318	-0.84887			-318	-0.9293
		-319	-0.85085			-319	-0.92981
		-320	-0.85283			-320	-0.93031
		-321	-0.8548			-321	-0.93081
		-322	-0.85676			-322	-0.9313
		-323	-0.85871			-323	-0.93178
		-324	-0.86065			-324	-0.93226
		-325	-0.86258			-325	-0.93272
		-326	-0.8645			-326	-0.93319
		-327	-0.86641			-327	-0.93364
		-328	-0.86831			-328	-0.93409
		-329	-0.87019			-329	-0.93453
		-330	-0.87206			-330	-0.93496
		-331	-0.87391			-331	-0.93539
		-332	-0.87574			-332	-0.93582
		-333	-0.87756			-333	-0.93623
		-334	-0.87935			-334	-0.93664
		-335	-0.88112			-335	-0.93705
		-336	-0.88287			-336	-0.93745
		-337	-0.88459			-337	-0.93785
		-338	-0.88628			-338	-0.93824
		-339	-0.88793			-339	-0.93862
		-340	-0.88956			-340	-0.939
		-341	-0.89115			-341	-0.93938
		-342	-0.8927			-342	-0.93975
		-343	-0.89421			-343	-0.94011
		-344	-0.89568			-344	-0.94047
		-345	-0.89711			-345	-0.94083
		-346	-0.89849			-346	-0.94118
		-347	-0.89984			-347	-0.94153
		-348	-0.90114			-348	-0.94188
		-349	-0.9024			-349	-0.94222
		-350	-0.90362			-350	-0.94255
		-351	-0.9048			-351	-0.94289
		-352	-0.90594			-352	-0.94321
		-353	-0.90704			-353	-0.94354
		-354	-0.90811			-354	-0.94386
		-355	-0.90915			-355	-0.94418
		-356	-0.91016			-356	-0.94449
		-357	-0.91113			-357	-0.9448
		-358	-0.91208			-358	-0.94511
		-359	-0.913			-359	-0.94541
		-360	-0.9139			-360	-0.94572
		-361	-0.91478			-361	-0.94601
		-362	-0.91797			-362	-0.94631
		-363	-0.9189			-363	-0.9466
		-364	-0.91981			-364	-0.94689
		-365	-0.92051			-365	-0.94718
		-366	-0.92115			-366	-0.94746
		-367	-0.92178			-367	-0.94774
		-368	-0.9224			-368	-0.94802
		-369	-0.92301			-369	-0.94829
		-370	-0.92361			-370	-0.94857
		-371	-0.9242			-371	-0.94884
		-372	-0.92478			-372	-0.9491
		-373	-0.92535			-373	-0.94937
		-374	-0.92591			-374	-0.94963
		-375	-0.92647			-375	-0.94989
		-376	-0.92702			-376	-0.95015
		-377	-0.92755			-377	-0.9504
		-378	-0.92808			-378	-0.95066
		-379	-0.92861			-379	-0.95091
		-380	-0.92912			-380	-0.95116
		-381	-0.92963			-381	-0.9514
		-382	-0.93014			-382	-0.95165
		-383	-0.93063			-383	-0.95189
		-384	-0.93112			-384	-0.95213
		-385	-0.9316			-385	-0.95237
		-386	-0.93207			-386	-0.9526
		-387	-0.93254			-387	-0.95284
		-388	-0.93301			-388	-0.95307
		-389	-0.93346			-389	-0.9533
		-390	-0.93391			-390	-0.95353
		-391	-0.93436			-391	-0.95376
		-392	-0.9348			-392	-0.95398
		-393	-0.93523			-393	-0.95421
		-394	-0.93566			-394	-0.95443
		-395	-0.93608			-395	-0.95465
		-396	-0.9365			-396	-0.95487
		-397	-0.93691			-397	-0.95508
		-398	-0.93732			-398	-0.9553
		-399	-0.93772			-399	-0.95551
		-400	-0.93811			-400	-0.95572
		-399	-0.93772			-399	-0.95551
		-398	-0.93732			-398	-0.9553
		-397	-0.93691			-397	-0.95508
		-396	-0.9365			-396	-0.95487
		-395	-0.93608			-395	-0.95465
		-394	-0.93566			-394	-0.95443
		-393	-0.93523			-393	-0.95421
		-392	-0.9348			-392	-0.95398
		-391	-0.93436			-391	-0.95376
		-390	-0.93391			-390	-0.95353
		-389	-0.93346			-389	-0.9533
		-388	-0.93301			-388	-0.95307
		-387	-0.93255			-387	-0.95284
		-386	-0.93208			-386	-0.95261
		-385	-0.9316			-385	-0.95237
		-384	-0.93112			-384	-0.95213
		-383	-0.93063			-383	-0.95189
		-382	-0.93014			-382	-0.95165
		-381	-0.92964			-381	-0.9514
		-380	-0.92913			-380	-0.95116
		-379	-0.92861			-379	-0.95091
		-378	-0.92809			-378	-0.95066
		-377	-0.92756			-377	-0.9504
		-376	-0.92702			-376	-0.95015
		-375	-0.92647			-375	-0.94989
		-374	-0.92592			-374	-0.94963
		-373	-0.92535			-373	-0.94937
		-372	-0.92478			-372	-0.9491
		-371	-0.9242			-371	-0.94884
		-370	-0.92361			-370	-0.94857
		-369	-0.92301			-369	-0.94829
		-368	-0.9224			-368	-0.94802
		-367	-0.92178			-367	-0.94774
		-366	-0.92115			-366	-0.94746
		-365	-0.92052			-365	-0.94718
		-364	-0.91986			-364	-0.94689
		-363	-0.9192			-363	-0.9466
		-362	-0.91853			-362	-0.94631
		-361	-0.91784			-361	-0.94602
		-360	-0.91714			-360	-0.94572
		-359	-0.91643			-359	-0.94542
		-358	-0.91571			-358	-0.94511
		-357	-0.91497			-357	-0.9448
		-356	-0.91421			-356	-0.94449
		-355	-0.91344			-355	-0.94418
		-354	-0.91265			-354	-0.94386
		-353	-0.91184			-353	-0.94354
		-352	-0.91102			-352	-0.94322
		-351	-0.91017			-351	-0.94289
		-350	-0.9093			-350	-0.94255
		-349	-0.90842			-349	-0.94222
		-348	-0.9075			-348	-0.94188
		-347	-0.90656			-347	-0.94153
		-346	-0.9056			-346	-0.94118
		-345	-0.90461			-345	-0.94083
		-344	-0.90358			-344	-0.94048
		-343	-0.90253			-343	-0.94011
		-342	-0.90144			-342	-0.93975
		-341	-0.90032			-341	-0.93938
		-340	-0.89916			-340	-0.939
		-339	-0.89796			-339	-0.93862
		-338	-0.89673			-338	-0.93824
		-337	-0.89546			-337	-0.93785
		-336	-0.89415			-336	-0.93745
		-335	-0.89281			-335	-0.93705
		-334	-0.89142			-334	-0.93665
		-333	-0.87761			-333	-0.93623
		-332	-0.87575			-332	-0.93582
		-331	-0.87391			-331	-0.93539
		-330	-0.87206			-330	-0.93497
		-329	-0.87019			-329	-0.93453
		-328	-0.86831			-328	-0.93409
		-327	-0.86641			-327	-0.93364
		-326	-0.8645			-326	-0.93319
		-325	-0.86258			-325	-0.93273
		-324	-0.86065			-324	-0.93226
		-323	-0.85871			-323	-0.93178
		-322	-0.85676			-322	-0.9313
		-321	-0.8548			-321	-0.93081
		-320	-0.85283			-320	-0.93032
		-319	-0.85086			-319	-0.92981
		-318	-0.84887			-318	-0.9293
		-317	-0.84688			-317	-0.92878
		-316	-0.84489			-316	-0.92825
		-315	-0.84288			-315	-0.92771
		-314	-0.84087			-314	-0.92717
		-313	-0.83886			-313	-0.92661
		-312	-0.83684			-312	-0.92605
		-311	-0.83481			-311	-0.92547
		-310	-0.83278			-310	-0.92489
		-309	-0.83075			-309	-0.92429
		-308	-0.82871			-308	-0.92369
		-307	-0.82667			-307	-0.92308
		-306	-0.82462			-306	-0.92245
		-305	-0.82257			-305	-0.92181
		-304	-0.82051			-304	-0.92117
		-303	-0.81845			-303	-0.92051
		-302	-0.81639			-302	-0.91984
		-301	-0.81432			-301	-0.91915
		-300	-0.81225			-300	-0.91845
		-299	-0.81018			-299	-0.91774
		-298	-0.8081			-298	-0.91702
		-297	-0.80602			-297	-0.91628
		-296	-0.80393			-296	-0.91553
		-295	-0.80185			-295	-0.91476
		-294	-0.79976			-294	-0.91397
		-293	-0.79766			-293	-0.91317
		-292	-0.79557			-292	-0.91235
		-291	-0.79347			-291	-0.91152
		-290	-0.79137			-290	-0.91066
		-289	-0.78926			-289	-0.90978
		-288	-0.78716			-288	-0.90889
		-287	-0.78505			-287	-0.90797
		-286	-0.78294			-286	-0.90703
		-285	-0.78082			-285	-0.90607
		-284	-0.7787			-284	-0.90508
		-283	-0.77658			-283	-0.90407
		-282	-0.77446			-282	-0.90302
		-281	-0.77234			-281	-0.90195
		-280	-0.77021			-280	-0.90084
		-279	-0.76808			-279	-0.8997
		-278	-0.76595			-278	-0.89853
		-277	-0.76382			-277	-0.89731
		-276	-0.76168			-276	-0.89605
		-275	-0.75955			-275	-0.89475
		-274	-0.75741			-274	-0.8934
		-273	-0.75526			-273	-0.89199
		-272	-0.75312			-272	-0.89054
		-271	-0.75097			-271	-0.88902
		-270	-0.74883			-270	-0.88744
		-269	-0.74668			-269	-0.8858
		-268	-0.74452			-268	-0.88409
		-267	-0.74237			-267	-0.88231
		-266	-0.74021			-266	-0.88045
		-265	-0.73806			-265	-0.87853
		-264	-0.7359			-264	-0.87653
		-263	-0.73373			-263	-0.87445
		-262	-0.73157			-262	-0.87231
		-261	-0.7294			-261	-0.87009
		-260	-0.72724			-260	-0.86781
		-259	-0.72507			-259	-0.86547
		-258	-0.7229			-258	-0.86307
		-257	-0.72072			-257	-0.86062
		-256	-0.71855			-256	-0.85812
		-255	-0.71637			-255	-0.85557
		-254	-0.71419			-254	-0.85297
		-253	-0.71201			-253	-0.85034
		-252	-0.70983			-252	-0.84768
		-251	-0.70765			-251	-0.84498
		-250	-0.70546			-250	-0.84225
		-249	-0.70327			-249	-0.8395
		-248	-0.70108			-248	-0.83672
		-247	-0.69889			-247	-0.83393
		-246	-0.6967			-246	-0.83111
		-245	-0.6945			-245	-0.82827
		-244	-0.69231			-244	-0.82541
		-243	-0.69011			-243	-0.82254
		-242	-0.68791			-242	-0.81966
		-241	-0.68571			-241	-0.81676
		-240	-0.6835			-240	-0.81385
		-239	-0.6813			-239	-0.81092
		-238	-0.67909			-238	-0.80799
		-237	-0.67688			-237	-0.80504
		-236	-0.67467			-236	-0.80209
		-235	-0.67246			-235	-0.79912
		-234	-0.67025			-234	-0.79615
		-233	-0.66803			-233	-0.79317
		-232	-0.66582			-232	-0.79018
		-231	-0.6636			-231	-0.78718
		-230	-0.66138			-230	-0.78418
		-229	-0.65916			-229	-0.78117
		-228	-0.65693			-228	-0.77816
		-227	-0.65471			-227	-0.77514
		-226	-0.65248			-226	-0.77211
		-225	-0.65025			-225	-0.76907
		-224	-0.64802			-224	-0.76603
		-223	-0.64579			-223	-0.76299
		-222	-0.64356			-222	-0.75994
		-221	-0.64132			-221	-0.75689
		-220	-0.63909			-220	-0.75383
		-219	-0.63685			-219	-0.75077
		-218	-0.63461			-218	-0.7477
		-217	-0.63237			-217	-0.74463
		-216	-0.63012			-216	-0.74155
		-215	-0.62788			-215	-0.73847
		-214	-0.62563			-214	-0.73539
		-213	-0.62338			-213	-0.7323
		-212	-0.62114			-212	-0.72921
		-211	-0.61888			-211	-0.72611
		-210	-0.61663			-210	-0.72301
		-209	-0.61438			-209	-0.71991
		-208	-0.61212			-208	-0.7168
		-207	-0.60987			-207	-0.71369
		-206	-0.60761			-206	-0.71058
		-205	-0.60535			-205	-0.70746
		-204	-0.60309			-204	-0.70434
		-203	-0.60082			-203	-0.70122
		-202	-0.59856			-202	-0.69809
		-201	-0.59629			-201	-0.69496
		-200	-0.59403			-200	-0.69183
		-199	-0.59176			-199	-0.68869
		-198	-0.58949			-198	-0.68556
		-197	-0.58722			-197	-0.68241
		-196	-0.58494			-196	-0.67927
		-195	-0.58267			-195	-0.67612
		-194	-0.58039			-194	-0.67298
		-193	-0.57811			-193	-0.66982
		-192	-0.57584			-192	-0.66667
		-191	-0.57355			-191	-0.66352
		-190	-0.57127			-190	-0.66036
		-189	-0.56899			-189	-0.6572
		-188	-0.56671			-188	-0.65404
		-187	-0.56442			-187	-0.65088
		-186	-0.56213			-186	-0.64772
		-185	-0.55984			-185	-0.64456
		-184	-0.55755			-184	-0.64139
		-183	-0.55526			-183	-0.63823
		-182	-0.55297			-182	-0.63506
		-181	-0.55067			-181	-0.6319
		-180	-0.54838			-180	-0.62873
		-179	-0.54608			-179	-0.62557
		-178	-0.54378			-178	-0.6224
		-177	-0.54148			-177	-0.61924
		-176	-0.53918			-176	-0.61608
		-175	-0.53688			-175	-0.61291
		-174	-0.53458			-174	-0.60975
		-173	-0.53227			-173	-0.60659
		-172	-0.52997			-172	-0.60343
		-171	-0.52766			-171	-0.60027
		-170	-0.52535			-170	-0.59711
		-169	-0.52304			-169	-0.59396
		-168	-0.52073			-168	-0.5908
		-167	-0.51841			-167	-0.58765
		-166	-0.5161			-166	-0.5845
		-165	-0.51378			-165	-0.58135
		-164	-0.51147			-164	-0.57821
		-163	-0.50915			-163	-0.57507
		-162	-0.50683			-162	-0.57192
		-161	-0.50451			-161	-0.56879
		-160	-0.50219			-160	-0.56565
		-159	-0.49986			-159	-0.56251
		-158	-0.49754			-158	-0.55938
		-157	-0.49521			-157	-0.55625
		-156	-0.49289			-156	-0.55313
		-155	-0.49056			-155	-0.55
		-154	-0.48823			-154	-0.54688
		-153	-0.4859			-153	-0.54376
		-152	-0.48356			-152	-0.54065
		-151	-0.48123			-151	-0.53753
		-150	-0.4789			-150	-0.53442
		-149	-0.47656			-149	-0.53131
		-148	-0.47422			-148	-0.52821
		-147	-0.47188			-147	-0.52511
		-146	-0.46954			-146	-0.52201
		-145	-0.4672			-145	-0.51891
		-144	-0.46486			-144	-0.51581
		-143	-0.46251			-143	-0.51272
		-142	-0.46017			-142	-0.50963
		-141	-0.45782			-141	-0.50654
		-140	-0.45547			-140	-0.50346
		-139	-0.45312			-139	-0.50037
		-138	-0.45077			-138	-0.49729
		-137	-0.44842			-137	-0.49421
		-136	-0.44606			-136	-0.49114
		-135	-0.44371			-135	-0.48806
		-134	-0.44135			-134	-0.48499
		-133	-0.43899			-133	-0.48192
		-132	-0.43663			-132	-0.47885
		-131	-0.43427			-131	-0.47579
		-130	-0.43191			-130	-0.47272
		-129	-0.42955			-129	-0.46966
		-128	-0.42718			-128	-0.4666
		-127	-0.42481			-127	-0.46354
		-126	-0.42245			-126	-0.46048
		-125	-0.42008			-125	-0.45743
		-124	-0.4177			-124	-0.45437
		-123	-0.41533			-123	-0.45132
		-122	-0.41296			-122	-0.44827
		-121	-0.41058			-121	-0.44522
		-120	-0.4082			-120	-0.44217
		-119	-0.40582			-119	-0.43912
		-118	-0.40344			-118	-0.43607
		-117	-0.40106			-117	-0.43303
		-116	-0.39867			-116	-0.42998
		-115	-0.39629			-115	-0.42694
		-114	-0.3939			-114	-0.42389
		-113	-0.39151			-113	-0.42085
		-112	-0.38912			-112	-0.41781
		-111	-0.38672			-111	-0.41476
		-110	-0.38433			-110	-0.41172
		-109	-0.38193			-109	-0.40868
		-108	-0.37953			-108	-0.40564
		-107	-0.37713			-107	-0.4026
		-106	-0.37473			-106	-0.39956
		-105	-0.37232			-105	-0.39651
		-104	-0.36992			-104	-0.39347
		-103	-0.36751			-103	-0.39043
		-102	-0.3651			-102	-0.38739
		-101	-0.36268			-101	-0.38434
		-99.9999	-0.36027			-99.9999	-0.3813
		-99	-0.35785			-99	-0.37825
		-98	-0.35543			-98	-0.37521
		-97.0001	-0.35301			-97.0001	-0.37216
		-96	-0.35058			-96	-0.36911
		-95	-0.34815			-95	-0.36606
		-94	-0.34572			-94	-0.36301
		-93	-0.34329			-93	-0.35996
		-92	-0.34086			-92	-0.35691
		-91	-0.33842			-91	-0.35385
		-90	-0.33598			-90	-0.35079
		-89	-0.33354			-89	-0.34773
		-88	-0.33109			-88	-0.34466
		-86.9999	-0.32864			-86.9999	-0.3416
		-86	-0.32619			-86	-0.33853
		-85	-0.32373			-85	-0.33545
		-84.0001	-0.32128			-84.0001	-0.33237
		-83	-0.31882			-83	-0.32929
		-82	-0.31635			-82	-0.3262
		-81	-0.31388			-81	-0.32311
		-80	-0.31141			-80	-0.32001
		-79	-0.30894			-79	-0.3169
		-78	-0.30646			-78	-0.31379
		-77	-0.30398			-77	-0.31066
		-76	-0.30149			-76	-0.30753
		-75	-0.299			-75	-0.30438
		-73.9999	-0.29651			-73.9999	-0.30122
		-73	-0.29401			-73	-0.29804
		-72	-0.29151			-72	-0.29485
		-71	-0.289			-71	-0.29163
		-70	-0.28649			-70	-0.28839
		-69	-0.28398			-69	-0.2851
		-68	-0.28146			-68	-0.28178
		-67	-0.27893			-67	-0.27839
		-66	-0.2764			-66	-0.27492
		-65	-0.27387			-65	-0.27133
		-64	-0.27133			-64	-0.26756
		-63	-0.26878			-63	-0.26355
		-62	-0.26623			-62	-0.25922
		-61	-0.26367			-61	-0.25467
		-60	-0.26111			-60	-0.25006
		-59	-0.25854			-59	-0.24553
		-58	-0.25596			-58	-0.2411
		-57	-0.25338			-57	-0.23677
		-56	-0.25078			-56	-0.23253
		-55	-0.24819			-55	-0.22835
		-54	-0.24558			-54	-0.22424
		-53	-0.24297			-53	-0.22017
		-52	-0.24035			-52	-0.21614
		-51	-0.23772			-51	-0.21214
		-50	-0.23508			-50	-0.20818
		-49	-0.23244			-49	-0.20424
		-48	-0.22978			-48	-0.20033
		-47	-0.22711			-47	-0.19643
		-46	-0.22444			-46	-0.19256
		-45	-0.22175			-45	-0.1887
		-44	-0.21905			-44	-0.18486
		-43	-0.21634			-43	-0.18103
		-42	-0.21362			-42	-0.17721
		-41	-0.21089			-41	-0.1734
		-40	-0.20814			-40	-0.16961
		-39	-0.20538			-39	-0.16582
		-38	-0.2026			-38	-0.16205
		-37	-0.19981			-37	-0.15828
		-36	-0.19701			-36	-0.15452
		-35	-0.19418			-35	-0.15076
		-34	-0.19134			-34	-0.14702
		-33	-0.18847			-33	-0.14328
		-32	-0.18559			-32	-0.13954
		-31	-0.18268			-31	-0.13581
		-30	-0.17974			-30	-0.13209
		-29	-0.17678			-29	-0.12837
		-28	-0.17378			-28	-0.12465
		-27	-0.17075			-27	-0.12094
		-26	-0.16767			-26	-0.11723
		-25	-0.16453			-25	-0.11353
		-24	-0.16131			-24	-0.10983
		-23	-0.15792			-23	-0.10613
		-22	-0.12158			-22	-0.10244
		-21	-0.11893			-21	-0.09875
		-20	-0.11627			-20	-0.09506
		-19	-0.11361			-19	-0.09138
		-18	-0.11094			-18	-0.08769
		-17	-0.10828			-17	-0.08401
		-16	-0.10562			-16	-0.08033
		-15	-0.10295			-15	-0.07666
		-14	-0.10027			-14	-0.07298
		-13	-0.0976			-13	-0.06931
		-12	-0.09492			-12	-0.06564
		-11	-0.09224			-11	-0.06197
		-10	-0.08955			-10	-0.0583
		-9	-0.08685			-9	-0.05463
		-8	-0.08415			-8	-0.05097
		-7	-0.08144			-7	-0.0473
		-6	-0.07872			-6	-0.04364
		-5	-0.076			-5	-0.03997
		-4	-0.07326			-4	-0.03631
		-3	-0.07052			-3	-0.03265
		-2	-0.06776			-2	-0.02899
		-1	-0.06499			-1	-0.02533
		3.26128e-13	-0.06221			3.26128e-13	-0.02166
		1	-0.05941			1	-0.018
		2	-0.05659			2	-0.01434
		3	-0.05375			3	-0.01068
		4	-0.05089			4	-0.00702
		5	-0.048			5	-0.00336
		6	-0.04509			6	0.000303127
		7	-0.04214			7	0.00397
		8	-0.03916			8	0.00763
		9	-0.03613			9	0.01129
		10	-0.03305			10	0.01496
		11	0.00559			11	0.01862
		12	0.00837			12	0.02229
		13	0.01116			13	0.02596
		14	0.01395			14	0.02963
		15	0.01674			15	0.0333
		16	0.01953			16	0.03697
		17	0.02233			17	0.04065
		18	0.02513			18	0.04432
		19	0.02793			19	0.048
		20	0.03074			20	0.05169
		21	0.03355			21	0.05537
		22	0.03636			22	0.05906
		23	0.03918			23	0.06275
		24	0.042			24	0.06644
		25	0.04482			25	0.07014
		26	0.04765			26	0.07384
		27	0.05049			27	0.07755
		28	0.05333			28	0.08126
		29	0.05617			29	0.08497
		30	0.05902			30	0.0887
		31	0.06188			31	0.09242
		32	0.06474			32	0.09616
		33	0.06761			33	0.0999
		34	0.07048			34	0.10365
		35	0.07336			35	0.10741
		36	0.07624			36	0.11117
		37	0.07913			37	0.11495
		38	0.08203			38	0.11874
		39	0.08493			39	0.12254
		40	0.08784			40	0.12636
		41	0.09076			41	0.13019
		42	0.09368			42	0.13404
		43	0.09662			43	0.13791
		44	0.09956			44	0.14181
		45	0.1025			45	0.14574
		46	0.10546			46	0.14971
		47	0.10842			47	0.15372
		48	0.11139			48	0.1578
		49	0.11437			49	0.16195
		50	0.11736			50	0.16623
		51	0.12035			51	0.17068
		52	0.12335			52	0.17534
		53	0.12637			53	0.18003
		54	0.12939			54	0.18452
		55	0.13242			55	0.18882
		56	0.13545			56	0.19302
		57	0.1385			57	0.19718
		58	0.14156			58	0.20136
		59	0.14463			59	0.20561
		60	0.1477			60	0.21008
		61	0.15079			61	0.2192
		62	0.15389			62	0.22281
		63	0.15699			63	0.22644
		64	0.16011			64	0.23012
		65	0.16324			65	0.23388
		66	0.16637			66	0.24347
		67	0.16952			67	0.2468
		68	0.17268			68	0.25013
		69	0.17585			69	0.25346
		70	0.17904			70	0.25679
		71	0.18223			71	0.2601
		72	0.18544			72	0.26342
		73	0.18867			73	0.26673
		73.9999	0.1919			73.9999	0.27004
		75	0.19515			75	0.27334
		76	0.19842			76	0.27664
		77	0.2017			77	0.27993
		78	0.20499			78	0.28322
		79	0.20831			79	0.2865
		80	0.21164			80	0.28978
		81	0.21499			81	0.29306
		82	0.21837			82	0.29633
		83	0.22177			83	0.2996
		84.0001	0.2252			84.0001	0.30286
		85	0.22866			85	0.30612
		86	0.23217			86	0.30937
		86.9999	0.23577			86.9999	0.31262
		88	0.29936			88	0.31587
		89	0.30197			89	0.31911
		90	0.30458			90	0.32235
		91	0.30719			91	0.32558
		92	0.30978			92	0.32881
		93	0.31238			93	0.33203
		94	0.31497			94	0.33525
		95	0.31756			95	0.33847
		96	0.32014			96	0.34168
		97.0001	0.32272			97.0001	0.34489
		98	0.32529			98	0.34809
		99	0.32786			99	0.3513
		99.9999	0.33043			99.9999	0.35449
		101	0.33299			101	0.35769
		102	0.33555			102	0.36088
		103	0.33811			103	0.36407
		104	0.34066			104	0.36725
		105	0.34321			105	0.37044
		106	0.34576			106	0.37362
		107	0.34831			107	0.37679
		108	0.35085			108	0.37997
		109	0.35339			109	0.38314
		110	0.35593			110	0.38631
		111	0.35846			111	0.38948
		112	0.361			112	0.39265
		113	0.36353			113	0.39582
		114	0.36606			114	0.39898
		115	0.36859			115	0.40214
		116	0.37111			116	0.40531
		117	0.37364			117	0.40847
		118	0.37616			118	0.41163
		119	0.37868			119	0.41479
		120	0.3812			120	0.41795
		121	0.38372			121	0.42111
		122	0.38624			122	0.42428
		123	0.38875			123	0.42744
		124	0.39127			124	0.4306
		125	0.39378			125	0.43377
		126	0.3963			126	0.43693
		127	0.42481			127	0.4401
		128	0.42718			128	0.44326
		129	0.42955			129	0.44643
		130	0.43191			130	0.44961
		131	0.43427			131	0.45278
		132	0.43663			132	0.45596
		133	0.43899			133	0.45913
		134	0.44135			134	0.46231
		135	0.44371			135	0.4655
		136	0.44606			136	0.46868
		137	0.44842			137	0.47187
		138	0.45077			138	0.47506
		139	0.45312			139	0.47826
		140	0.45547			140	0.48146
		141	0.45782			141	0.48466
		142	0.46017			142	0.48786
		143	0.46251			143	0.49107
		144	0.46486			144	0.49428
		145	0.4672			145	0.49749
		146	0.46954			146	0.5007
		147	0.47188			147	0.50392
		148	0.47422			148	0.50714
		149	0.47656			149	0.51036
		150	0.4789			150	0.51359
		151	0.48123			151	0.51682
		152	0.48356			152	0.52005
		153	0.4859			153	0.52328
		154	0.48823			154	0.52651
		155	0.49056			155	0.52974
		156	0.49289			156	0.53298
		157	0.49521			157	0.53621
		158	0.49754			158	0.53945
		159	0.49986			159	0.54269
		160	0.50219			160	0.54592
		161	0.50451			161	0.54916
		162	0.50683			162	0.5524
		163	0.50915			163	0.55563
		164	0.51147			164	0.55887
		165	0.51378			165	0.5621
		166	0.5161			166	0.56533
		167	0.51841			167	0.56856
		168	0.52073			168	0.57179
		169	0.52304			169	0.57502
		170	0.52535			170	0.57825
		171	0.52766			171	0.58147
		172	0.52997			172	0.58469
		173	0.53227			173	0.58791
		174	0.53458			174	0.59113
		175	0.53688			175	0.59434
		176	0.53918			176	0.59755
		177	0.54148			177	0.60076
		178	0.54378			178	0.60397
		179	0.54608			179	0.60717
		180	0.54838			180	0.61038
		181	0.55067			181	0.61357
		182	0.55297			182	0.61677
		183	0.55526			183	0.61996
		184	0.55755			184	0.62316
		185	0.55984			185	0.62634
		186	0.56213			186	0.62953
		187	0.56442			187	0.63271
		188	0.5667			188	0.63589
		189	0.56899			189	0.63907
		190	0.57127			190	0.64225
		191	0.57355			191	0.64542
		192	0.57583			192	0.64859
		193	0.57811			193	0.65176
		194	0.58039			194	0.65492
		195	0.58267			195	0.65809
		196	0.58494			196	0.66125
		197	0.58721			197	0.6644
		198	0.58949			198	0.66756
		199	0.59176			199	0.67071
		200	0.59403			200	0.67387
		201	0.59629			201	0.67701
		202	0.59856			202	0.68016
		203	0.60082			203	0.68331
		204	0.60309			204	0.68645
		205	0.60535			205	0.68959
		206	0.60761			206	0.69273
		207	0.60987			207	0.69586
		208	0.61212			208	0.69899
		209	0.61438			209	0.70212
		210	0.61663			210	0.70525
		211	0.61888			211	0.70838
		212	0.62114			212	0.7115
		213	0.62338			213	0.71462
		214	0.62563			214	0.71774
		215	0.62788			215	0.72086
		216	0.63012			216	0.72397
		217	0.63237			217	0.72708
		218	0.63461			218	0.73019
		219	0.63685			219	0.73329
		220	0.63908			220	0.73639
		221	0.64132			221	0.73949
		222	0.64356			222	0.74259
		223	0.64579			223	0.74569
		224	0.64802			224	0.74878
		225	0.65025			225	0.75187
		226	0.65248			226	0.75496
		227	0.65471			227	0.75804
		228	0.65693			228	0.76113
		229	0.65916			229	0.76421
		230	0.66138			230	0.76729
		231	0.6636			231	0.77037
		232	0.66582			232	0.77345
		233	0.66803			233	0.77653
		234	0.67025			234	0.77962
		235	0.67246			235	0.7827
		236	0.67467			236	0.78579
		237	0.67688			237	0.78889
		238	0.67909			238	0.792
		239	0.6813			239	0.79513
		240	0.6835			240	0.79828
		241	0.68571			241	0.80149
		242	0.68791			242	0.80479
		243	0.69011			243	0.82254
		244	0.69231			244	0.8254
		245	0.6945			245	0.82826
		246	0.6967			246	0.8311
		247	0.69889			247	0.83392
		248	0.70108			248	0.83671
		249	0.70327			249	0.83949
		250	0.70546			250	0.84224
		251	0.70764			251	0.84497
		252	0.70983			252	0.84767
		253	0.71201			253	0.85033
		254	0.71419			254	0.85296
		255	0.71637			255	0.85555
		256	0.71855			256	0.85811
		257	0.72072			257	0.86061
		258	0.72289			258	0.86306
		259	0.72507			259	0.86546
		260	0.72724			260	0.8678
		261	0.7294			261	0.87008
		262	0.73157			262	0.8723
		263	0.73373			263	0.87444
		264	0.73589			264	0.87652
		265	0.73805			265	0.87852
		266	0.74021			266	0.88044
		267	0.74237			267	0.8823
		268	0.74452			268	0.88408
		269	0.74667			269	0.88579
		270	0.74883			270	0.88744
		271	0.75097			271	0.88901
		272	0.75312			272	0.89053
		273	0.75526			273	0.89199
		274	0.75741			274	0.89339
		275	0.75954			275	0.89474
		276	0.76168			276	0.89604
		277	0.76382			277	0.8973
		278	0.76595			278	0.89852
		279	0.76808			279	0.8997
		280	0.77021			280	0.90084
		281	0.77234			281	0.90194
		282	0.77446			282	0.90302
		283	0.77658			283	0.90406
		284	0.7787			284	0.90508
		285	0.78082			285	0.90607
		286	0.78294			286	0.90703
		287	0.78505			287	0.90797
		288	0.78716			288	0.90889
		289	0.78926			289	0.90978
		290	0.79137			290	0.91066
		291	0.79347			291	0.91151
		292	0.79557			292	0.91235
		293	0.79766			293	0.91317
		294	0.79976			294	0.91397
		295	0.80185			295	0.91475
		296	0.80393			296	0.91552
		297	0.80602			297	0.91628
		298	0.8081			298	0.91701
		299	0.81018			299	0.91774
		300	0.81225			300	0.91845
		301	0.81432			301	0.91915
		302	0.81639			302	0.91983
		303	0.81845			303	0.9205
		304	0.82051			304	0.92116
		305	0.82257			305	0.92181
		306	0.82462			306	0.92245
		307	0.82667			307	0.92307
		308	0.82871			308	0.92369
		309	0.83075			309	0.92429
		310	0.83278			310	0.92489
		311	0.83481			311	0.92547
		312	0.83684			312	0.92604
		313	0.83886			313	0.92661
		314	0.84087			314	0.92716
		315	0.84288			315	0.92771
		316	0.84488			316	0.92825
		317	0.84688			317	0.92878
		318	0.84887			318	0.9293
		319	0.85085			319	0.92981
		320	0.85283			320	0.93031
		321	0.8548			321	0.93081
		322	0.85676			322	0.9313
		323	0.85871			323	0.93178
		324	0.86065			324	0.93226
		325	0.86258			325	0.93272
		326	0.8645			326	0.93319
		327	0.86641			327	0.93364
		328	0.86831			328	0.93409
		329	0.87019			329	0.93453
		330	0.87206			330	0.93496
		331	0.87391			331	0.93539
		332	0.87574			332	0.93582
		333	0.87756			333	0.93623
		334	0.87935			334	0.93664
		335	0.88112			335	0.93705
		336	0.88287			336	0.93745
		337	0.88459			337	0.93785
		338	0.88628			338	0.93824
		339	0.88793			339	0.93862
		340	0.88956			340	0.939
		341	0.89115			341	0.93938
		342	0.8927			342	0.93975
		343	0.89421			343	0.94011
		344	0.89568			344	0.94047
		345	0.89711			345	0.94083
		346	0.89849			346	0.94118
		347	0.89984			347	0.94153
		348	0.90114			348	0.94188
		349	0.9024			349	0.94222
		350	0.90362			350	0.94255
		351	0.9048			351	0.94289
		352	0.90594			352	0.94321
		353	0.90704			353	0.94354
		354	0.90811			354	0.94386
		355	0.90915			355	0.94418
		356	0.91016			356	0.94449
		357	0.91113			357	0.9448
		358	0.91208			358	0.94511
		359	0.913			359	0.94542
		360	0.9139			360	0.94572
		361	0.91721			361	0.94601
		362	0.91817			362	0.94631
		363	0.91911			363	0.9466
		364	0.91991			364	0.94689
		365	0.92055			365	0.94718
		366	0.92118			366	0.94746
		367	0.9218			367	0.94774
		368	0.92241			368	0.94802
		369	0.92301			369	0.94829
		370	0.92361			370	0.94857
		371	0.92419			371	0.94884
		372	0.92477			372	0.9491
		373	0.92534			373	0.94937
		374	0.9259			374	0.94963
		375	0.92645			375	0.94989
		376	0.92699			376	0.95015
		377	0.92753			377	0.9504
		378	0.92806			378	0.95066
		379	0.92858			379	0.95091
		380	0.9291			380	0.95116
		381	0.92961			381	0.9514
		382	0.93011			382	0.95165
		383	0.9306			383	0.95189
		384	0.93109			384	0.95213
		385	0.93157			385	0.95237
		386	0.93205			386	0.9526
		387	0.93252			387	0.95284
		388	0.93298			388	0.95307
		389	0.93344			389	0.9533
		390	0.93389			390	0.95353
		391	0.93433			391	0.95376
		392	0.93477			392	0.95398
		393	0.9352			393	0.95421
		394	0.93563			394	0.95443
		395	0.93606			395	0.95465
		396	0.93647			396	0.95487
		397	0.93689			397	0.95508
		398	0.93729			398	0.9553
		399	0.93769			399	0.95551

## Sheet: Figure 5c
Figure 5c
			x	y-0	y-0.4	y-0.6	y-0.8	y-1.0
			10	4.6199	4.0066	3.891	3.3237	4.2367
			20	10.925	9.9304	9.501	8.2655	8.4107
			30	16.713	14.79	13.397	10.938	12.423
			40	23.454	17.669	17.368	14.334	17.766
			50	30.811	22.342	21.721	18.988	23.141
			60	38.317	28.262	27.582	23.492	28.527
			70	46.601	33.938	33.886	28.695	35.059
			80	55.253	42.244	41.679	34.084	42.971
			90	65.973	50.168	49.435	40.153	50.008
			100	77.635	57.181	56.7	47.298	57.356
			200	209.96	151.92	144.26	125.2	169.52
			300	347.02	226.27	237.53	172.16	244.68
			400	577.36	395.89	360.81	302.71	435.1
			500	851.15	592.14	540.57	461.75	651.98
			600	1141.9	795.58	728.26	620.34	872.48
			700	1465.9	1025.3	934.94	780.55	1115.4
			800	1807	1266.2	1145.7	963.91	1356
			900	2154.6	1524.7	1386	1149.7	1634.4
			1000	2573.3	1808.6	1640.3	1344	1918.4

## Sheet: Figure 5d
Figure 5d
		x	y-0	y-0.4	y-0.6	y-0.8	y-1.0
		10	76.447	72.017	63.628	60.01	54.514
		20	76.55	72.058	63.228	60.116	54.624
		30	76.663	71.978	63.167	60.172	54.736
		40	76.507	72.075	63.245	60.269	54.651
		50	76.612	72.205	63.348	60.149	54.732
		60	76.667	72.308	63.911	60.184	54.784
		70	76.714	71.901	63.081	60.209	54.831
		80	76.786	71.942	63.603	60.249	54.529
		90	76.357	72.02	63.179	60.317	54.582
		100	76.398	72.089	63.238	59.956	54.617
		200	76.674	72.274	63.909	60.236	54.847
		300	76.825	72.234	63.38	60.347	54.98
		400	76.532	72.259	63.388	60.362	54.8
		500	76.528	72.323	63.431	60.158	54.797
		600	76.6	72.041	63.575	60.218	54.873
		700	76.693	72.19	63.302	60.286	54.96
		800	76.835	72.365	63.446	60.381	54.692
		900	76.391	72.557	63.609	60.467	54.764
		1000	76.513	72.649	63.776	60.153	54.756

## Sheet: Figure 5e
Figure 5e
	u‘										u“
		x	y-0	y-0.4	y-0.6	y-0.8	y-1.0					x	y-0	y-0.4	y-0.6	y-0.8	y-1.0
		1000000	75.6762	70.2429	61.5038	58.6621	52.6384					1000000	4.53217	3.96733	4.3848	4.91062	3.90458
		1040844	75.7809	69.8031	62.1193	58.6437	53.6863					1040844	4.49874	3.9269	4.80112	4.01738	3.88326
		1083356	75.5391	69.6371	62.0512	57.7698	53.1685					1083356	4.82159	3.72552	4.60956	4.33939	3.14933
		1127605	75.8446	69.8066	62.0612	58.6282	52.8611					1127605	4.40577	3.98868	4.22737	4.34853	3.24436
		1173660	75.4832	69.588	62.073	58.6681	52.8759					1173660	4.62557	3.99285	4.168	4.30381	3.68908
		1221597	74.9224	69.4824	61.4177	58.537	52.678					1221597	4.63891	3.85419	4.2329	4.26355	3.74623
		1271492	75.4596	69.3817	61.8907	57.9421	52.6222					1271492	4.81139	4.30666	4.05859	4.21383	3.53158
		1323425	75.6235	69.7821	61.6193	58.6252	52.879					1323425	4.56002	3.53637	3.64605	4.1245	3.36298
		1377479	75.67	69.7702	61.7828	58.3098	52.7778					1377479	4.77515	4.13232	4.36777	3.84929	3.15349
		1433740	75.4319	69.5374	61.8471	58.0176	52.8855					1433740	4.68952	3.8764	3.97428	3.99501	3.33051
		1492300	75.4308	69.7492	61.2894	58.2369	52.7289					1492300	4.50433	3.81606	3.90073	3.62483	3.51478
		1553251	75.4315	69.819	61.4466	57.9853	52.8397					1553251	4.83642	3.75305	4.05689	3.8462	3.26257
		1616692	75.2541	69.3182	61.5229	58.4717	52.9535					1616692	4.70533	3.74202	3.8785	3.56198	3.24992
		1682724	75.1867	69.6888	61.3346	58.5356	52.9912					1682724	4.6771	3.75737	3.82114	3.65045	2.92273
		1751453	74.931	69.4137	61.335	58.0904	52.5054					1751453	4.79104	3.66821	3.78004	3.70495	3.02663
		1822989	74.9087	69.5299	61.1816	58.056	52.569					1822989	4.62546	3.9292	3.64287	3.58242	2.85367
		1897447	75.221	69.3276	61.2939	58.6217	52.7094					1897447	4.85098	3.89158	3.67625	3.6854	3.04207
		1974946	75.1011	69.3639	61.3935	58.302	52.644					1974946	4.9897	3.92717	3.72507	3.59653	2.94351
		2055611	74.935	69.2158	61.31	58.1504	52.5344					2055611	4.98278	3.8527	3.73758	3.61466	3.0401
		2139570	74.8413	69.2869	61.3809	58.0923	52.4562					2139570	5.00889	3.89634	3.78068	3.42434	3.12165
		2226959	74.9803	69.4081	61.3265	58.2518	52.4278					2226959	5.18182	4.0228	3.7496	3.42019	3.09548
		2317916	74.7799	69.0755	61.1031	58.1358	52.3855					2317916	5.1663	3.90453	3.90195	3.5153	3.19917
		2412589	74.6814	69.055	61.035	57.9902	52.3433					2412589	5.53037	3.95574	3.82175	3.52365	2.93164
		2511129	74.5533	69.1577	61.0535	57.9994	52.5693					2511129	5.34705	4.04983	3.69585	3.43227	3.00841
		2613693	74.6744	69.1024	61.1572	57.8697	52.4168					2613693	5.55833	3.95553	3.82561	3.4114	2.96935
		2720446	74.6014	69.1059	61.0106	58.108	52.3569					2720446	5.56048	3.91607	3.79029	3.45204	3.09764
		2831560	74.4589	69.1836	60.9939	57.9769	52.3189					2831560	5.66046	4.09647	3.9132	3.4988	3.08572
		2947212	74.3704	69.0223	60.9617	57.8318	52.332					2947212	5.98874	4.30079	3.75127	3.44381	3.06669
		3067588	74.245	68.9586	60.9358	57.7589	52.338					3067588	6.02107	4.28169	4.01803	3.69749	3.16867
		3192880	74.2738	68.9687	61.0487	57.8442	52.3034					3192880	6.03006	4.40731	3.80853	3.56037	3.09138
		3323290	74.1252	68.8565	60.9038	57.6857	52.2764					3323290	6.25465	4.59602	4.14482	3.51778	3.16862
		3459026	74.083	68.7735	60.855	57.8946	52.249					3459026	6.39585	4.60283	4.1386	3.53285	3.12382
		3600306	73.9634	68.8123	60.8827	57.7175	52.2854					3600306	6.56159	4.61894	4.13415	3.57901	3.1614
		3747356	73.927	68.629	60.8469	57.8184	52.1752					3747356	6.71412	4.71889	4.30626	3.59122	3.24719
		3900413	73.8432	68.6987	60.7574	57.7353	52.1267					3900413	6.90524	4.85342	4.12327	3.57094	3.22806
		4059721	73.7026	68.6032	60.5324	57.6383	51.9915					4059721	7.04123	4.91328	4.29053	3.60318	3.33627
		4225536	73.5482	68.4565	60.5737	57.6379	52.1248					4225536	7.15952	4.96494	4.42558	3.5631	3.42186
		4398124	73.4064	68.4084	60.5331	57.4775	51.9952					4398124	7.3651	5.08523	4.51086	3.78587	3.43369
		4577760	73.2698	68.4027	60.5381	57.4591	51.98					4577760	7.5447	5.24083	4.58508	3.81894	3.54917
		4764734	73.2206	68.2351	60.4738	57.4035	51.8799					4764734	7.7938	5.40594	4.58459	3.82477	3.55481
		4959344	73.067	68.228	60.2953	57.3732	51.9001					4959344	7.95906	5.43519	4.71087	3.8798	3.74148
		5161903	72.905	68.1664	60.3846	57.2995	51.8239					5161903	8.16085	5.67123	4.84323	3.96853	3.71881
		5372736	72.8159	68.1373	60.3347	57.3579	51.8701					5372736	8.44608	5.84752	5.02223	4.02386	3.7974
		5592179	72.6613	67.9861	60.1922	57.2794	51.7317					5592179	8.61686	5.97557	5.13179	4.10307	3.9581
		5820586	72.4504	67.9564	60.1204	57.2701	51.693					5820586	8.85303	6.11519	5.08486	4.12053	4.01251
		6058321	72.351	67.8153	60.0718	57.1348	51.5677					6058321	9.00584	6.18195	5.3352	4.20476	4.06359
		6305767	72.1751	67.7573	59.9881	57.1713	51.6191					6305767	9.25396	6.30888	5.40288	4.28738	4.15846
		6563319	72.0674	67.596	59.9736	57.1158	51.5772					6563319	9.51996	6.58866	5.55693	4.40106	4.29496
		6831390	71.87	67.5542	59.8557	57.0272	51.464					6831390	9.78124	6.71381	5.64341	4.44554	4.3112
		7110411	71.6923	67.4314	59.766	57.0014	51.4065					7110411	10.0152	6.92197	5.79897	4.61638	4.45502
		7400828	71.4431	67.3504	59.7507	56.9062	51.3697					7400828	10.2669	7.13079	5.97813	4.73959	4.59522
		7703107	71.2479	67.2673	59.5946	56.8639	51.2657					7703107	10.5708	7.30205	6.08187	4.79958	4.69098
		8017732	71.0672	67.1178	59.5591	56.8203	51.1934					8017732	10.7887	7.45108	6.20744	4.87758	4.83473
		8345207	70.8468	66.944	59.4589	56.7171	51.1413					8345207	11.0009	7.59871	6.40679	5.00282	4.93217
		8686058	70.5876	66.8432	59.2931	56.6915	51.0949					8686058	11.3726	7.84222	6.57767	5.14953	5.05769
		9040831	70.3275	66.6665	59.2376	56.5473	51.0074					9040831	11.6707	8.0514	6.72177	5.25806	5.16714
		9410094	70.0942	66.617	59.1568	56.4713	50.9016					9410094	11.913	8.27443	6.87306	5.35635	5.31808
		9794439	69.8749	66.4489	59.0531	56.4141	50.8317					9794439	12.198	8.49313	7.05874	5.50251	5.43671
		10194500	69.6334	66.3042	58.9148	56.332	50.699					10194500	12.4645	8.72118	7.24141	5.63436	5.59043
		10610900	69.3286	66.1204	58.8174	56.2716	50.6219					10610900	12.806	8.97352	7.43555	5.80827	5.73038
		11044300	69.0422	65.9828	58.7305	56.1671	50.5237					11044300	13.1137	9.15736	7.6623	5.94773	5.8817
		11495300	68.7758	65.7931	58.5658	56.0751	50.4564					11495300	13.4094	9.4474	7.81444	6.1466	6.02727
		11964900	68.4808	65.6714	58.4173	56.0428	50.3702					11964900	13.7274	9.68441	8.01778	6.27184	6.2026
		12453600	68.147	65.4696	58.2903	55.9068	50.2646					12453600	14.0465	9.96163	8.2264	6.41958	6.32129
		12962200	67.8677	65.3271	58.1741	55.7759	50.1474					12962200	14.3239	10.2027	8.48511	6.61488	6.48055
		13491600	67.5054	65.0954	58.0666	55.7216	50.0366					13491600	14.6707	10.4798	8.69632	6.76983	6.63237
		14042700	67.1611	64.8984	57.9091	55.6015	49.9224					14042700	15.0337	10.7488	8.94475	6.96267	6.83488
		14616200	66.7952	64.6968	57.725	55.466	49.7919					14616200	15.3487	11.0194	9.15683	7.09018	7.02777
		15213200	66.4929	64.4915	57.5476	55.3698	49.6554					15213200	15.6891	11.3532	9.41761	7.28056	7.18566
		15834600	66.1281	64.2455	57.3795	55.2741	49.5172					15834600	16.0086	11.6355	9.63583	7.51108	7.37825
		16481300	65.6949	64.0435	57.2157	55.1228	49.3549					16481300	16.3905	11.9123	9.92499	7.70836	7.57649
		17154500	65.3161	63.8189	57.0634	55.0363	49.2867					17154500	16.7055	12.2473	10.1617	7.90577	7.74856
		17855200	64.9384	63.5872	56.8672	54.8575	49.1275					17855200	17.0524	12.5266	10.4468	8.13565	7.96403
		18584400	64.5056	63.3192	56.6839	54.7162	48.961					18584400	17.4525	12.8662	10.7164	8.30953	8.13735
		19343500	64.0961	63.0798	56.4896	54.6004	48.7914					19343500	17.805	13.2068	11.0073	8.53535	8.40856
		20133600	63.6429	62.7977	56.2857	54.4544	48.6714					20133600	18.1373	13.5363	11.2666	8.78234	8.55391
		20955900	63.2015	62.5061	56.0742	54.3056	48.4939					20955900	18.4838	13.8663	11.5822	9.03173	8.79016
		21811800	62.7456	62.213	55.8433	54.1725	48.3203					21811800	18.844	14.2166	11.9084	9.24156	9.02618
		22702700	62.2852	61.9204	55.642	54.004	48.1691					22702700	19.2398	14.5628	12.1796	9.5151	9.24857
		23630000	61.7586	61.6227	55.3892	53.8306	47.9515					23630000	19.5909	14.9115	12.5052	9.75958	9.47949
		24595100	61.2638	61.2724	55.1476	53.6558	47.7981					24595100	19.9702	15.2658	12.8527	10.0318	9.71025
		25599700	60.7424	60.9578	54.8897	53.4825	47.5704					25599700	20.3402	15.6792	13.2009	10.306	9.96606
		26645200	60.2289	60.5896	54.6302	53.2838	47.3817					26645200	20.7203	16.052	13.5423	10.5725	10.2329
		27733500	59.6973	60.2101	54.3636	53.0915	47.1671					27733500	21.0913	16.4581	13.8868	10.8729	10.4718
		28866300	59.1257	59.8408	54.0767	52.8916	46.9552					28866300	21.4368	16.8478	14.2598	11.1565	10.7321
		30045300	58.5619	59.4863	53.7754	52.6712	46.7328					30045300	21.844	17.2399	14.6388	11.4634	11.0063
		31272500	57.982	59.0673	53.4474	52.4561	46.4905					31272500	22.2373	17.6305	15.0238	11.7904	11.2938
		32549800	57.3403	58.6678	53.1335	52.2344	46.2355					32549800	22.5922	18.0777	15.4247	12.0881	11.5718
		33879200	56.7484	58.2059	52.8056	51.9779	45.9875					33879200	22.9664	18.4834	15.8183	12.4315	11.8228
		35263000	56.0787	57.7673	52.4496	51.7281	45.7391					35263000	23.3224	18.8912	16.1979	12.7647	12.1177
		36703300	55.4523	57.2709	52.0721	51.476	45.4663					36703300	23.6758	19.3225	16.6147	13.0653	12.4166
		38202400	54.7826	56.8213	51.72	51.1875	45.193					38202400	24.0321	19.7486	17.0225	13.4285	12.726
		39762700	54.1016	56.3032	51.3239	50.9068	44.8986					39762700	24.4013	20.1685	17.4343	13.7862	13.0059
		41386800	53.4162	55.7973	50.9175	50.608	44.5923					41386800	24.7442	20.5989	17.8494	14.1414	13.2842
		43077200	52.6944	55.2815	50.4793	50.3099	44.2939					43077200	25.0918	21.0266	18.2804	14.4663	13.6041
		44836600	51.9757	54.6935	50.0199	49.9804	43.9596					44836600	25.4379	21.4576	18.7284	14.8422	13.919
		46667900	51.2283	54.1467	49.5728	49.6695	43.6201					46667900	25.7655	21.8903	19.1691	15.2551	14.2292
		48574000	50.4681	53.5268	49.0713	49.2939	43.2936					48574000	26.096	22.3253	19.5922	15.6151	14.5625
		50558000	49.7105	52.932	48.5813	48.946	42.9214					50558000	26.3995	22.7513	20.0522	16.0045	14.8878
		52622900	48.9106	52.3134	48.0745	48.5717	42.5531					52622900	26.7136	23.1832	20.5169	16.3941	15.2228
		54772300	48.1337	51.6843	47.5238	48.1895	42.1692					54772300	27.0181	23.6215	20.9686	16.7797	15.5356
		57009400	47.321	50.9968	46.9695	47.7937	41.7819					57009400	27.3117	24.0532	21.4427	17.1958	15.8657
		59337900	46.5024	50.3265	46.3882	47.3597	41.3648					59337900	27.5815	24.4656	21.8897	17.5881	16.1866
		61761400	45.6609	49.6157	45.7886	46.9302	40.9436					61761400	27.845	24.8787	22.3638	17.9948	16.5167
		64284000	44.8287	48.9038	45.1528	46.4609	40.5162					64284000	28.098	25.2951	22.8055	18.4297	16.8531
		66909600	43.9622	48.1745	44.4994	45.9933	40.0523					66909600	28.3488	25.7078	23.2687	18.8263	17.1836
		69642500	43.0872	47.3983	43.8334	45.5314	39.6117					69642500	28.6005	26.1046	23.7426	19.2538	17.5261
		72487000	42.2194	46.6077	43.1513	45.0073	39.1276					72487000	28.8361	26.4986	24.1832	19.6703	17.8599
		75447600	41.3049	45.8141	42.4229	44.4849	38.6234					75447600	29.0413	26.8927	24.6337	20.0829	18.1919
		78529200	40.416	45.0134	41.6923	43.9516	38.1297					78529200	29.2504	27.2606	25.093	20.5067	18.5178
		81736600	39.4918	44.1584	40.9067	43.3772	37.5987					81736600	29.4263	27.6274	25.51	20.9342	18.8587
		85075100	38.5823	43.3135	40.1094	42.8018	37.0623					85075100	29.5962	27.9871	25.9473	21.3623	19.174
		88549900	37.6439	42.4537	39.294	42.1925	36.499					88549900	29.7543	28.3416	26.3688	21.7802	19.4978
		92166600	36.7143	41.5522	38.4432	41.582	35.9281					92166600	29.909	28.6672	26.7752	22.1873	19.8132
		95931000	35.7698	40.6508	37.5726	40.9484	35.3546					95931000	30.0312	28.9897	27.1767	22.6126	20.1235
		99849200	34.8079	39.7136	36.6624	40.2881	34.7453					99849200	30.1492	29.2903	27.5618	23.013	20.4465
		103928000	33.8507	38.7867	35.7315	39.6084	34.1371					103928000	30.2495	29.5859	27.9193	23.4266	20.7409
		108172000	32.8834	37.8147	34.7891	38.9046	33.5025					108172000	30.3398	29.8637	28.2766	23.8185	21.0318
		112590000	31.919	36.8457	33.8226	38.1904	32.8592					112590000	30.4095	30.1281	28.6044	24.2254	21.3252
		117189000	30.9294	35.8743	32.8207	37.4475	32.2114					117189000	30.4664	30.364	28.921	24.6122	21.5967
		121976000	29.9582	34.8527	31.7804	36.6805	31.536					121976000	30.5004	30.5809	29.2064	24.9919	21.8802
		126958000	28.9571	33.8435	30.7423	35.9191	30.8242					126958000	30.5287	30.7925	29.4658	25.3754	22.1377
		132143000	27.963	32.8111	29.6707	35.1051	30.141					132143000	30.5311	30.9775	29.6947	25.724	22.3992
		137540000	26.9778	31.7682	28.5753	34.2916	29.4177					137540000	30.5223	31.1578	29.8928	26.0724	22.6518
		143158000	25.9742	30.699	27.4621	33.4356	28.6871					143158000	30.5017	31.3121	30.085	26.4135	22.878
		149005000	24.9585	29.6296	26.3141	32.5603	27.936					149005000	30.4534	31.4283	30.2124	26.7525	23.0873
		155091000	23.9565	28.5509	25.1752	31.6857	27.1866					155091000	30.3937	31.5292	30.3183	27.0561	23.2979
		161425000	22.9447	27.456	24.0084	30.7815	26.4085					161425000	30.3078	31.62	30.3763	27.3451	23.4947
		168019000	21.9356	26.3416	22.8341	29.8607	25.6246					168019000	30.2137	31.6741	30.3958	27.6317	23.6734
		174881000	20.9172	25.2231	21.6412	28.906	24.8256					174881000	30.0723	31.6933	30.3746	27.9005	23.8389
		182024000	19.9102	24.1044	20.4551	27.9338	24.0157					182024000	29.9404	31.6929	30.3115	28.1592	23.9826
		189459000	18.8707	22.9638	19.2594	26.9413	23.1935					189459000	29.761	31.6595	30.1991	28.3667	24.1087
		197197000	17.8474	21.8212	18.0462	25.9269	22.3524					197197000	29.5849	31.6059	30.0359	28.5705	24.2223
		205251000	16.8425	20.6748	16.8506	24.909	21.5033					205251000	29.3602	31.5187	29.8227	28.7418	24.3088
		213634000	15.8208	19.5206	15.6573	23.8535	20.636					213634000	29.1202	31.389	29.5626	28.8898	24.3845
		222360000	14.8014	18.3613	14.4919	22.7889	19.7756					222360000	28.8543	31.2232	29.2676	29.0145	24.4254
		231442000	13.7919	17.2058	13.3269	21.706	18.9062					231442000	28.5601	31.04	28.9096	29.103	24.4482
		240895000	12.7846	16.0483	12.1825	20.6053	18.0242					240895000	28.2461	30.8052	28.4998	29.1516	24.4513
		250734000	11.7812	14.8889	11.0675	19.4938	17.1359					250734000	27.8822	30.5295	28.0429	29.1759	24.4304
		260975000	10.792	13.7466	9.98563	18.3672	16.2443					260975000	27.5019	30.2225	27.5496	29.1621	24.3805
		271635000	9.82013	12.5975	8.92949	17.2336	15.3433					271635000	27.0849	29.8713	27.0085	29.0961	24.3048
		282729000	8.85475	11.4744	7.91128	16.0878	14.4464					282729000	26.6397	29.4774	26.4229	29.0056	24.1993
		294277000	7.90739	10.3617	6.93382	14.9388	13.5554					294277000	26.1595	29.0361	25.8006	28.8651	24.0621
		306296000	6.98593	9.26898	6.00543	13.7886	12.6503					306296000	25.6451	28.5619	25.1474	28.6716	23.895
		318807000	6.08568	8.19751	5.11816	12.6353	11.762					318807000	25.1034	28.0466	24.4628	28.4382	23.703
		331828000	5.21161	7.15502	4.2875	11.4937	10.8849					331828000	24.5222	27.4788	23.7461	28.1492	23.4726
		345381000	4.35955	6.13979	3.50376	10.3686	10.0048					345381000	23.9214	26.8737	23.0141	27.8185	23.2181
		359488000	3.55467	5.16401	2.77868	9.24676	9.13077					359488000	23.2822	26.2276	22.2638	27.4253	22.9285
		374171000	2.77732	4.22684	2.10623	8.15074	8.29177					374171000	22.6226	25.551	21.5031	26.9937	22.605
		389453000	2.0434	3.33434	1.48567	7.08144	7.45921					389453000	21.9308	24.8365	20.7308	26.4997	22.254
		405360000	1.34909	2.49087	0.91613	6.04467	6.64552					405360000	21.2244	24.0957	19.9623	25.9656	21.8691
		421917000	0.70722	1.69356	0.40358	5.03428	5.856					421917000	20.4981	23.3212	19.1921	25.3819	21.4557
		439149000	0.107	0.95105	-0.06016	4.07293	5.09243					439149000	19.7609	22.5283	18.4292	24.7598	21.0218
		457086000	-0.44441	0.26601	-0.47326	3.15952	4.35266					457086000	19.0084	21.7141	17.6683	24.0891	20.5538
		475755000	-0.94654	-0.36894	-0.84125	2.2901	3.64844					475755000	18.255	20.894	16.9325	23.3869	20.0671
		495187000	-1.3959	-0.93864	-1.16196	1.47992	2.97686					495187000	17.4945	20.0577	16.2025	22.647	19.5518
		515412000	-1.79968	-1.45542	-1.43842	0.72144	2.33421					515412000	16.7435	19.2257	15.4935	21.8842	19.0245
		536464000	-2.15149	-1.90843	-1.67676	0.02636	1.73394					536464000	15.9935	18.3969	14.8109	21.0996	18.4734
		558375000	-2.45631	-2.30839	-1.87621	-0.6064	1.16795					558375000	15.2597	17.5773	14.1484	20.3012	17.9231
		581181000	-2.71423	-2.656	-2.04223	-1.1801	0.64309					581181000	14.5434	16.7727	13.5155	19.4961	17.3543
		604919000	-2.93049	-2.94608	-2.17912	-1.68906	0.15443					604919000	13.845	15.9835	12.9014	18.6889	16.7792
		629626000	-3.10593	-3.196	-2.28701	-2.13707	-0.29247					629626000	13.1696	15.2122	12.3199	17.8829	16.2054
		655342000	-3.24248	-3.39143	-2.3719	-2.52801	-0.70298					655342000	12.5155	14.4734	11.7627	17.0905	15.6252
		682109000	-3.3455	-3.54787	-2.43212	-2.8589	-1.07509					682109000	11.8869	13.7571	11.2356	16.3071	15.0494
		709969000	-3.41334	-3.66493	-2.4691	-3.13575	-1.40522					709969000	11.2867	13.0685	10.7331	15.5402	14.4735
		738967000	-3.4515	-3.73995	-2.48238	-3.35418	-1.6972					738967000	10.7168	12.4132	10.26	14.7959	13.9086
		769149000	-3.45891	-3.78213	-2.47815	-3.52151	-1.9472					769149000	10.1788	11.7942	9.81673	14.0833	13.3565
		800564000	-3.44093	-3.79252	-2.45679	-3.6409	-2.16353					800564000	9.67536	11.2107	9.40124	13.4017	12.8241
		833263000	-3.40647	-3.77682	-2.42261	-3.72047	-2.34417					833263000	9.2103	10.6718	9.02312	12.7637	12.318
		867296000	-3.35739	-3.7456	-2.38075	-3.76551	-2.49925					867296000	8.78272	10.1713	8.67477	12.1661	11.8316
		902720000	-3.30178	-3.70561	-2.33528	-3.79451	-2.6377					902720000	8.38593	9.70883	8.3573	11.6057	11.3719
		939591000	-3.23837	-3.65358	-2.28884	-3.79424	-2.75595					939591000	8.01328	9.27479	8.05877	11.0722	10.9271
		977967000	-3.16478	-3.58778	-2.23292	-3.77121	-2.85178					977967000	7.66619	8.86718	7.77871	10.5701	10.4951
		1017910000	-3.07801	-3.50769	-2.16944	-3.7194	-2.9194					1017910000	7.3481	8.4907	7.52221	10.1017	10.0858
		1059490000	-2.98573	-3.41402	-2.09778	-3.64598	-2.96734					1059490000	7.05644	8.14799	7.29078	9.67151	9.69852
		1102760000	-2.8844	-3.31512	-2.01992	-3.5528	-2.99358					1102760000	6.79237	7.8338	7.081	9.27505	9.33565
		1147800000	-2.77679	-3.20549	-1.93509	-3.44136	-3.00327					1147800000	6.55272	7.54815	6.89166	8.91204	8.99178
		1194680000	-2.65715	-3.07932	-1.83811	-3.30017	-2.97998					1194680000	6.33748	7.29185	6.72053	8.57917	8.6719
		1243480000	-2.52175	-2.93753	-1.72192	-3.1333	-2.92689					1243480000	6.15591	7.07521	6.57965	8.29294	8.39375
		1294270000	-2.38512	-2.7927	-1.5948	-2.94843	-2.86577					1294270000	6.02004	6.91213	6.48611	8.07283	8.17225
		1347130000	-2.26275	-2.66599	-1.4805	-2.77864	-2.82259					1347130000	5.92222	6.78826	6.43031	7.90281	7.98817
		1402150000	-2.15598	-2.55585	-1.37884	-2.61419	-2.79165					1402150000	5.84326	6.6848	6.40099	7.76458	7.82146
		1459420000	-2.04744	-2.44489	-1.27727	-2.4438	-2.74827					1459420000	5.77878	6.60071	6.38367	7.64713	7.66799
		1519030000	-1.93715	-2.33102	-1.17332	-2.26168	-2.69446					1519030000	5.73979	6.54144	6.39136	7.56802	7.53622
		1581070000	-1.8292	-2.214	-1.06925	-2.06805	-2.63117					1581070000	5.70918	6.49488	6.40945	7.50144	7.41491
		1645650000	-1.67734	-2.05269	-0.91076	-1.80724	-2.51226					1645650000	5.6926	6.47205	6.43453	7.4615	7.32649
		1712860000	-1.48754	-1.8525	-0.68632	-1.46894	-2.35626					1712860000	5.77318	6.55521	6.57136	7.54943	7.34983
		1782820000	-1.35397	-1.72205	-0.52121	-1.18761	-2.27771					1782820000	5.94902	6.73959	6.8401	7.79122	7.46779
		1855640000	-1.28172	-1.65766	-0.43331	-0.97266	-2.25824					1855640000	6.12672	6.9267	7.12023	8.05488	7.5727
		1931430000	-1.18951	-1.57024	-0.31539	-0.70927	-2.2005					1931430000	6.31578	7.12595	7.41488	8.3467	7.691
		2010320000	-1.07862	-1.46938	-0.16739	-0.39508	-2.12864					2010320000	6.5692	7.40008	7.80034	8.75972	7.88644
		2092430000	-0.9781	-1.3895	-0.02918	-0.05226	-2.07489					2092430000	6.93885	7.80665	8.35213	9.38227	8.20195
		2177890000	-0.96106	-1.40481	0.00488	0.20269	-2.10806					2177890000	7.38139	8.28569	9.02504	10.1807	8.58061
		2266850000	-0.92934	-1.4185	0.04738	0.51039	-2.12402					2266850000	7.91826	8.8708	9.84465	11.2126	9.05884
		2359430000	-1.05744	-1.62805	-0.13997	0.603	-2.32135					2359430000	8.6845	9.69829	11.0214	12.7556	9.75751
		2455800000	-1.43043	-2.12235	-0.7195	0.24906	-2.76076					2455800000	9.51155	10.5704	12.3371	14.6404	10.4951
		2556110000	-2.05826	-2.91603	-1.78028	-0.77247	-3.44846					2556110000	10.3647	11.4355	13.7119	16.8504	11.2357
		2660510000	-2.91505	-3.95909	-3.33587	-2.66051	-4.33216					2660510000	11.1392	12.1614	14.9087	19.0703	11.8864
		2769170000	-3.82661	-5.07882	-5.12244	-5.23328	-5.27848					2769170000	12.0927	13.048	16.1926	21.5247	12.7603
		2882280000	-6.50253	-8.08348	-9.65197	-12.3642	-8.06938					2882280000	13.3452	13.982	17.2443	23.573	13.7685
		3000000000	-8.29094	-9.69887	-11.7615	-15.803	-9.62822					3000000000	11.47	11.7546	13.7956	18.2523	11.7512
		--	--	--	--	--	--					--	--	--	--	--	--
		--	--	--	--	--	--					--	--	--	--	--	--
		--	--	--	--	--	--					--	--	--	--	--	--
		--	--	--	--	--	--					--	--	--	--	--	--
		--	--	--	--	--	--					--	--	--	--	--	--
		--	--	--	--	--	--					--	--	--	--	--	--
		--	--	--	--	--	--					--	--	--	--	--	--
		--	--	--	--	--	--					--	--	--	--	--	--
		--	--	--	--	--	--					--	--	--	--	--	--
		--	--	--	--	--	--					--	--	--	--	--	--
		--	--	--	--	--	--					--	--	--	--	--	--
		--	--	--	--	--	--					--	--	--	--	--	--
		--	--	--	--	--	--					--	--	--	--	--	--
		--	--	--	--	--	--					--	--	--	--	--	--
		--	--	--	--	--	--					--	--	--	--	--	--
		--	--	--	--	--	--					--	--	--	--	--	--
		--	--	--	--	--	--					--	--	--	--	--	--
		--	--	--	--	--	--					--	--	--	--	--	--
		--	--	--	--	--	--					--	--	--	--	--	--
		--	--	--	--	--	--					--	--	--	--	--	--
		--	--	--	--	--	--					--	--	--	--	--	--
		--	--	--	--	--	--					--	--	--	--	--	--
		--	--	--	--	--	--					--	--	--	--	--	--
		--	--	--	--	--	--					--	--	--	--	--	--
		--	--	--	--	--	--					--	--	--	--	--	--
		--	--	--	--	--	--					--	--	--	--	--	--
		--	--	--	--	--	--					--	--	--	--	--	--
		--	--	--	--	--	--					--	--	--	--	--	--
		--	--	--	--	--	--					--	--	--	--	--	--
		--	--	--	--	--	--					--	--	--	--	--	--
		--	--	--	--	--	--					--	--	--	--	--	--
		--	--	--	--	--	--					--	--	--	--	--	--
		--	--	--	--	--	--					--	--	--	--	--	--
		--	--	--	--	--	--					--	--	--	--	--	--
		--	--	--	--	--	--					--	--	--	--	--	--
		--	--	--	--	--	--					--	--	--	--	--	--
		--	--	--	--	--	--					--	--	--	--	--	--
		--	--	--	--	--	--					--	--	--	--	--	--
		--	--	--	--	--	--					--	--	--	--	--	--
		--	--	--	--	--	--					--	--	--	--	--	--
		--	--	--	--	--	--					--	--	--	--	--	--
		--	--	--	--	--	--					--	--	--	--	--	--
		--	--	--	--	--	--					--	--	--	--	--	--
		--	--	--	--	--	--					--	--	--	--	--	--
		--	--	--	--	--	--					--	--	--	--	--	--
		--	--	--	--	--	--					--	--	--	--	--	--
		--	--	--	--	--	--					--	--	--	--	--	--
		--	--	--	--	--	--					--	--	--	--	--	--
		--	--	--	--	--	--					--	--	--	--	--	--
		--	--	--	--	--	--					--	--	--	--	--	--
		--	--	--	--	--	--					--	--	--	--	--	--
		--	--	--	--	--	--					--	--	--	--	--	--
		--	--	--	--	--	--					--	--	--	--	--	--
		--	--	--	--	--	--					--	--	--	--	--	--
		--	--	--	--	--	--					--	--	--	--	--	--
		--	--	--	--	--	--					--	--	--	--	--	--
		--	--	--	--	--	--					--	--	--	--	--	--
		--	--	--	--	--	--					--	--	--	--	--	--
		--	--	--	--	--	--					--	--	--	--	--	--
		--	--	--	--	--	--					--	--	--	--	--	--
		--	--	--	--	--	--					--	--	--	--	--	--
		--	--	--	--	--	--					--	--	--	--	--	--
		--	--	--	--	--	--					--	--	--	--	--	--
		--	--	--	--	--	--					--	--	--	--	--	--
		--	--	--	--	--	--					--	--	--	--	--	--
		--	--	--	--	--	--					--	--	--	--	--	--
		--	--	--	--	--	--					--	--	--	--	--	--
		--	--	--	--	--	--					--	--	--	--	--	--
		--	--	--	--	--	--					--	--	--	--	--	--
		--	--	--	--	--	--					--	--	--	--	--	--
		--	--	--	--	--	--					--	--	--	--	--	--
		--	--	--	--	--	--					--	--	--	--	--	--
		--	--	--	--	--	--					--	--	--	--	--	--
		--	--	--	--	--	--					--	--	--	--	--	--
		--	--	--	--	--	--					--	--	--	--	--	--
		--	--	--	--	--	--					--	--	--	--	--	--
		--	--	--	--	--	--					--	--	--	--	--	--
		--	--	--	--	--	--					--	--	--	--	--	--
		--	--	--	--	--	--					--	--	--	--	--	--
		--	--	--	--	--	--					--	--	--	--	--	--
		--	--	--	--	--	--					--	--	--	--	--	--
		--	--	--	--	--	--					--	--	--	--	--	--
		--	--	--	--	--	--					--	--	--	--	--	--
		--	--	--	--	--	--					--	--	--	--	--	--
		--	--	--	--	--	--					--	--	--	--	--	--
		--	--	--	--	--	--					--	--	--	--	--	--
		--	--	--	--	--	--					--	--	--	--	--	--
		--	--	--	--	--	--					--	--	--	--	--	--
		--	--	--	--	--	--					--	--	--	--	--	--
		--	--	--	--	--	--					--	--	--	--	--	--
		--	--	--	--	--	--					--	--	--	--	--	--
		--	--	--	--	--	--					--	--	--	--	--	--
		--	--	--	--	--	--					--	--	--	--	--	--
		--	--	--	--	--	--					--	--	--	--	--	--
		--	--	--	--	--	--					--	--	--	--	--	--
		--	--	--	--	--	--					--	--	--	--	--	--
		--	--	--	--	--	--					--	--	--	--	--	--
		--	--	--	--	--	--					--	--	--	--	--	--
		--	--	--	--	--	--					--	--	--	--	--	--
		--	--	--	--	--	--					--	--	--	--	--	--
		--	--	--	--	--	--					--	--	--	--	--	--
		--	--	--	--	--	--					--	--	--	--	--	--
		--	--	--	--	--	--					--	--	--	--	--	--
		--	--	--	--	--	--					--	--	--	--	--	--
		--	--	--	--	--	--					--	--	--	--	--	--
		--	--	--	--	--	--					--	--	--	--	--	--
		--	--	--	--	--	--					--	--	--	--	--	--
		--	--	--	--	--	--					--	--	--	--	--	--
		--	--	--	--	--	--					--	--	--	--	--	--
		--	--	--	--	--	--					--	--	--	--	--	--
		--	--	--	--	--	--					--	--	--	--	--	--
		--	--	--	--	--	--					--	--	--	--	--	--
		--	--	--	--	--	--					--	--	--	--	--	--
		--	--	--	--	--	--					--	--	--	--	--	--
		--	--	--	--	--	--					--	--	--	--	--	--
		--	--	--	--	--	--					--	--	--	--	--	--
		--	--	--	--	--	--					--	--	--	--	--	--
		--	--	--	--	--	--					--	--	--	--	--	--
		--	--	--	--	--	--					--	--	--	--	--	--
		--	--	--	--	--	--					--	--	--	--	--	--
		--	--	--	--	--	--					--	--	--	--	--	--
		--	--	--	--	--	--					--	--	--	--	--	--
		--	--	--	--	--	--					--	--	--	--	--	--
		--	--	--	--	--	--					--	--	--	--	--	--
		--	--	--	--	--	--					--	--	--	--	--	--
		--	--	--	--	--	--					--	--	--	--	--	--
		--	--	--	--	--	--					--	--	--	--	--	--
		--	--	--	--	--	--					--	--	--	--	--	--
		--	--	--	--	--	--					--	--	--	--	--	--
		--	--	--	--	--	--					--	--	--	--	--	--
		--	--	--	--	--	--					--	--	--	--	--	--
		--	--	--	--	--	--					--	--	--	--	--	--
		--	--	--	--	--	--					--	--	--	--	--	--
		--	--	--	--	--	--					--	--	--	--	--	--
		--	--	--	--	--	--					--	--	--	--	--	--
		--	--	--	--	--	--					--	--	--	--	--	--
		--	--	--	--	--	--					--	--	--	--	--	--
		--	--	--	--	--	--					--	--	--	--	--	--
		--	--	--	--	--	--					--	--	--	--	--	--
		--	--	--	--	--	--					--	--	--	--	--	--
		--	--	--	--	--	--					--	--	--	--	--	--
		--	--	--	--	--	--					--	--	--	--	--	--
		--	--	--	--	--	--					--	--	--	--	--	--
		--	--	--	--	--	--					--	--	--	--	--	--
		--	--	--	--	--	--					--	--	--	--	--	--
		--	--	--	--	--	--					--	--	--	--	--	--
		--	--	--	--	--	--					--	--	--	--	--	--
		--	--	--	--	--	--					--	--	--	--	--	--
		--	--	--	--	--	--					--	--	--	--	--	--
		--	--	--	--	--	--					--	--	--	--	--	--
		--	--	--	--	--	--					--	--	--	--	--	--
		--	--	--	--	--	--					--	--	--	--	--	--
		--	--	--	--	--	--					--	--	--	--	--	--
		--	--	--	--	--	--					--	--	--	--	--	--
		--	--	--	--	--	--					--	--	--	--	--	--
		--	--	--	--	--	--					--	--	--	--	--	--
		--	--	--	--	--	--					--	--	--	--	--	--
		--	--	--	--	--	--					--	--	--	--	--	--
		--	--	--	--	--	--					--	--	--	--	--	--
		--	--	--	--	--	--					--	--	--	--	--	--
		--	--	--	--	--	--					--	--	--	--	--	--
		--	--	--	--	--	--					--	--	--	--	--	--
		--	--	--	--	--	--					--	--	--	--	--	--
		--	--	--	--	--	--					--	--	--	--	--	--
		--	--	--	--	--	--					--	--	--	--	--	--
		--	--	--	--	--	--					--	--	--	--	--	--
		--	--	--	--	--	--					--	--	--	--	--	--
		--	--	--	--	--	--					--	--	--	--	--	--
		--	--	--	--	--	--					--	--	--	--	--	--
		--	--	--	--	--	--					--	--	--	--	--	--
		--	--	--	--	--	--					--	--	--	--	--	--
		--	--	--	--	--	--					--	--	--	--	--	--
		--	--	--	--	--	--					--	--	--	--	--	--
		--	--	--	--	--	--					--	--	--	--	--	--
		--	--	--	--	--	--					--	--	--	--	--	--
		--	--	--	--	--	--					--	--	--	--	--	--
		--	--	--	--	--	--					--	--	--	--	--	--
		--	--	--	--	--	--					--	--	--	--	--	--
		--	--	--	--	--	--					--	--	--	--	--	--
		--	--	--	--	--	--					--	--	--	--	--	--
		--	--	--	--	--	--					--	--	--	--	--	--
		--	--	--	--	--	--					--	--	--	--	--	--
		--	--	--	--	--	--					--	--	--	--	--	--
		--	--	--	--	--	--					--	--	--	--	--	--
		--	--	--	--	--	--					--	--	--	--	--	--
		--	--	--	--	--	--					--	--	--	--	--	--
		--	--	--	--	--	--					--	--	--	--	--	--
		--	--	--	--	--	--					--	--	--	--	--	--
		--	--	--	--	--	--					--	--	--	--	--	--
		--	--	--	--	--	--					--	--	--	--	--	--
		--	--	--	--	--	--					--	--	--	--	--	--
		--	--	--	--	--	--					--	--	--	--	--	--
		--	--	--	--	--	--					--	--	--	--	--	--
		--	--	--	--	--	--					--	--	--	--	--	--
		--	--	--	--	--	--					--	--	--	--	--	--
		--	--	--	--	--	--					--	--	--	--	--	--
		--	--	--	--	--	--					--	--	--	--	--	--
		--	--	--	--	--	--					--	--	--	--	--	--
		--	--	--	--	--	--					--	--	--	--	--	--
		--	--	--	--	--	--					--	--	--	--	--	--
		--	--	--	--	--	--					--	--	--	--	--	--
		--	--	--	--	--	--					--	--	--	--	--	--
		--	--	--	--	--	--					--	--	--	--	--	--
		--	--	--	--	--	--					--	--	--	--	--	--
		--	--	--	--	--	--					--	--	--	--	--	--
		--	--	--	--	--	--					--	--	--	--	--	--
		--	--	--	--	--	--					--	--	--	--	--	--
		--	--	--	--	--	--					--	--	--	--	--	--
		--	--	--	--	--	--					--	--	--	--	--	--
		--	--	--	--	--	--					--	--	--	--	--	--
		--	--	--	--	--	--					--	--	--	--	--	--
		--	--	--	--	--	--					--	--	--	--	--	--
		--	--	--	--	--	--					--	--	--	--	--	--
		--	--	--	--	--	--					--	--	--	--	--	--
		--	--	--	--	--	--					--	--	--	--	--	--
		--	--	--	--	--	--					--	--	--	--	--	--
		--	--	--	--	--	--					--	--	--	--	--	--
		--	--	--	--	--	--					--	--	--	--	--	--
		--	--	--	--	--	--					--	--	--	--	--	--
		--	--	--	--	--	--					--	--	--	--	--	--
		--	--	--	--	--	--					--	--	--	--	--	--
		--	--	--	--	--	--					--	--	--	--	--	--
		--	--	--	--	--	--					--	--	--	--	--	--
		--	--	--	--	--	--					--	--	--	--	--	--
		--	--	--	--	--	--					--	--	--	--	--	--
		--	--	--	--	--	--					--	--	--	--	--	--
		--	--	--	--	--	--					--	--	--	--	--	--
		--	--	--	--	--	--					--	--	--	--	--	--
		--	--	--	--	--	--					--	--	--	--	--	--
		--	--	--	--	--	--					--	--	--	--	--	--
		--	--	--	--	--	--					--	--	--	--	--	--
		--	--	--	--	--	--					--	--	--	--	--	--
		--	--	--	--	--	--					--	--	--	--	--	--
		--	--	--	--	--	--					--	--	--	--	--	--
		--	--	--	--	--	--					--	--	--	--	--	--
		--	--	--	--	--	--					--	--	--	--	--	--
		--	--	--	--	--	--					--	--	--	--	--	--
		--	--	--	--	--	--					--	--	--	--	--	--
		--	--	--	--	--	--					--	--	--	--	--	--
		--	--	--	--	--	--					--	--	--	--	--	--
		--	--	--	--	--	--					--	--	--	--	--	--
		--	--	--	--	--	--					--	--	--	--	--	--
		--	--	--	--	--	--					--	--	--	--	--	--
		--	--	--	--	--	--					--	--	--	--	--	--
		--	--	--	--	--	--					--	--	--	--	--	--
		--	--	--	--	--	--					--	--	--	--	--	--
		--	--	--	--	--	--					--	--	--	--	--	--
		--	--	--	--	--	--					--	--	--	--	--	--
		--	--	--	--	--	--					--	--	--	--	--	--
		--	--	--	--	--	--					--	--	--	--	--	--
		--	--	--	--	--	--					--	--	--	--	--	--
		--	--	--	--	--	--					--	--	--	--	--	--
		--	--	--	--	--	--					--	--	--	--	--	--
		--	--	--	--	--	--					--	--	--	--	--	--
		--	--	--	--	--	--					--	--	--	--	--	--
		--	--	--	--	--	--					--	--	--	--	--	--
		--	--	--	--	--	--					--	--	--	--	--	--
		--	--	--	--	--	--					--	--	--	--	--	--
		--	--	--	--	--	--					--	--	--	--	--	--
		--	--	--	--	--	--					--	--	--	--	--	--
		--	--	--	--	--	--					--	--	--	--	--	--
		--	--	--	--	--	--					--	--	--	--	--	--
		--	--	--	--	--	--					--	--	--	--	--	--
		--	--	--	--	--	--					--	--	--	--	--	--
		--	--	--	--	--	--					--	--	--	--	--	--
		--	--	--	--	--	--					--	--	--	--	--	--
		--	--	--	--	--	--					--	--	--	--	--	--
		--	--	--	--	--	--					--	--	--	--	--	--
		--	--	--	--	--	--					--	--	--	--	--	--
		--	--	--	--	--	--					--	--	--	--	--	--
		--	--	--	--	--	--					--	--	--	--	--	--
		--	--	--	--	--	--					--	--	--	--	--	--
		--	--	--	--	--	--					--	--	--	--	--	--
		--	--	--	--	--	--					--	--	--	--	--	--
		--	--	--	--	--	--					--	--	--	--	--	--
		--	--	--	--	--	--					--	--	--	--	--	--
		--	--	--	--	--	--					--	--	--	--	--	--
		--	--	--	--	--	--					--	--	--	--	--	--
		--	--	--	--	--	--					--	--	--	--	--	--
		--	--	--	--	--	--					--	--	--	--	--	--
		--	--	--	--	--	--					--	--	--	--	--	--
		--	--	--	--	--	--					--	--	--	--	--	--
		--	--	--	--	--	--					--	--	--	--	--	--
		--	--	--	--	--	--					--	--	--	--	--	--
		--	--	--	--	--	--					--	--	--	--	--	--
		--	--	--	--	--	--					--	--	--	--	--	--
		--	--	--	--	--	--					--	--	--	--	--	--
		--	--	--	--	--	--					--	--	--	--	--	--
		--	--	--	--	--	--					--	--	--	--	--	--
		--	--	--	--	--	--					--	--	--	--	--	--
		--	--	--	--	--	--					--	--	--	--	--	--
		--	--	--	--	--	--					--	--	--	--	--	--
		--	--	--	--	--	--					--	--	--	--	--	--
		--	--	--	--	--	--					--	--	--	--	--	--
		--	--	--	--	--	--					--	--	--	--	--	--
		--	--	--	--	--	--					--	--	--	--	--	--
		--	--	--	--	--	--					--	--	--	--	--	--
		--	--	--	--	--	--					--	--	--	--	--	--
		--	--	--	--	--	--					--	--	--	--	--	--
		--	--	--	--	--	--					--	--	--	--	--	--
		--	--	--	--	--	--					--	--	--	--	--	--
		--	--	--	--	--	--					--	--	--	--	--	--
		--	--	--	--	--	--					--	--	--	--	--	--
		--	--	--	--	--	--					--	--	--	--	--	--
		--	--	--	--	--	--					--	--	--	--	--	--
		--	--	--	--	--	--					--	--	--	--	--	--
		--	--	--	--	--	--					--	--	--	--	--	--
		--	--	--	--	--	--					--	--	--	--	--	--
		--	--	--	--	--	--					--	--	--	--	--	--
		--	--	--	--	--	--					--	--	--	--	--	--
		--	--	--	--	--	--					--	--	--	--	--	--
		--	--	--	--	--	--					--	--	--	--	--	--
		--	--	--	--	--	--					--	--	--	--	--	--
		--	--	--	--	--	--					--	--	--	--	--	--
		--	--	--	--	--	--					--	--	--	--	--	--
		--	--	--	--	--	--					--	--	--	--	--	--
		--	--	--	--	--	--					--	--	--	--	--	--
		--	--	--	--	--	--					--	--	--	--	--	--
		--	--	--	--	--	--					--	--	--	--	--	--
		--	--	--	--	--	--					--	--	--	--	--	--
		--	--	--	--	--	--					--	--	--	--	--	--
		--	--	--	--	--	--					--	--	--	--	--	--
		--	--	--	--	--	--					--	--	--	--	--	--
		--	--	--	--	--	--					--	--	--	--	--	--
		--	--	--	--	--	--					--	--	--	--	--	--
		--	--	--	--	--	--					--	--	--	--	--	--
		--	--	--	--	--	--					--	--	--	--	--	--
		--	--	--	--	--	--					--	--	--	--	--	--
		--	--	--	--	--	--					--	--	--	--	--	--
		--	--	--	--	--	--					--	--	--	--	--	--
		--	--	--	--	--	--					--	--	--	--	--	--
		--	--	--	--	--	--					--	--	--	--	--	--
		--	--	--	--	--	--					--	--	--	--	--	--
		--	--	--	--	--	--					--	--	--	--	--	--
		--	--	--	--	--	--					--	--	--	--	--	--
		--	--	--	--	--	--					--	--	--	--	--	--
		--	--	--	--	--	--					--	--	--	--	--	--
		--	--	--	--	--	--					--	--	--	--	--	--
		--	--	--	--	--	--					--	--	--	--	--	--
		--	--	--	--	--	--					--	--	--	--	--	--
		--	--	--	--	--	--					--	--	--	--	--	--
		--	--	--	--	--	--					--	--	--	--	--	--
		--	--	--	--	--	--					--	--	--	--	--	--
		--	--	--	--	--	--					--	--	--	--	--	--
		--	--	--	--	--	--					--	--	--	--	--	--
		--	--	--	--	--	--					--	--	--	--	--	--
		--	--	--	--	--	--					--	--	--	--	--	--
		--	--	--	--	--	--					--	--	--	--	--	--
		--	--	--	--	--	--					--	--	--	--	--	--
		--	--	--	--	--	--					--	--	--	--	--	--
		--	--	--	--	--	--					--	--	--	--	--	--
		--	--	--	--	--	--					--	--	--	--	--	--
		--	--	--	--	--	--					--	--	--	--	--	--
		--	--	--	--	--	--					--	--	--	--	--	--
		--	--	--	--	--	--					--	--	--	--	--	--
		--	--	--	--	--	--					--	--	--	--	--	--
		--	--	--	--	--	--					--	--	--	--	--	--
		--	--	--	--	--	--					--	--	--	--	--	--
		--	--	--	--	--	--					--	--	--	--	--	--
		--	--	--	--	--	--					--	--	--	--	--	--
		--	--	--	--	--	--					--	--	--	--	--	--
		--	--	--	--	--	--					--	--	--	--	--	--
		--	--	--	--	--	--					--	--	--	--	--	--
		--	--	--	--	--	--					--	--	--	--	--	--
		--	--	--	--	--	--					--	--	--	--	--	--
		--	--	--	--	--	--					--	--	--	--	--	--
		--	--	--	--	--	--					--	--	--	--	--	--
		--	--	--	--	--	--					--	--	--	--	--	--
		--	--	--	--	--	--					--	--	--	--	--	--
		--	--	--	--	--	--					--	--	--	--	--	--
		--	--	--	--	--	--					--	--	--	--	--	--
		--	--	--	--	--	--					--	--	--	--	--	--
		--	--	--	--	--	--					--	--	--	--	--	--
		--	--	--	--	--	--					--	--	--	--	--	--
		--	--	--	--	--	--					--	--	--	--	--	--
		--	--	--	--	--	--					--	--	--	--	--	--
		--	--	--	--	--	--					--	--	--	--	--	--
		--	--	--	--	--	--					--	--	--	--	--	--
		--	--	--	--	--	--					--	--	--	--	--	--
		--	--	--	--	--	--					--	--	--	--	--	--
		--	--	--	--	--	--					--	--	--	--	--	--
		--	--	--	--	--	--					--	--	--	--	--	--
		--	--	--	--	--	--					--	--	--	--	--	--
		--	--	--	--	--	--					--	--	--	--	--	--
		--	--	--	--	--	--					--	--	--	--	--	--
		--	--	--	--	--	--					--	--	--	--	--	--
		--	--	--	--	--	--					--	--	--	--	--	--
		--	--	--	--	--	--					--	--	--	--	--	--
		--	--	--	--	--	--					--	--	--	--	--	--
		--	--	--	--	--	--					--	--	--	--	--	--
		--	--	--	--	--	--					--	--	--	--	--	--
		--	--	--	--	--	--					--	--	--	--	--	--
		--	--	--	--	--	--					--	--	--	--	--	--
		--	--	--	--	--	--					--	--	--	--	--	--
		--	--	--	--	--	--					--	--	--	--	--	--
		--	--	--	--	--	--					--	--	--	--	--	--
		--	--	--	--	--	--					--	--	--	--	--	--
		--	--	--	--	--	--					--	--	--	--	--	--
		--	--	--	--	--	--					--	--	--	--	--	--
		--	--	--	--	--	--					--	--	--	--	--	--
		--	--	--	--	--	--					--	--	--	--	--	--
		--	--	--	--	--	--					--	--	--	--	--	--
		--	--	--	--	--	--					--	--	--	--	--	--
		--	--	--	--	--	--					--	--	--	--	--	--
		--	--	--	--	--	--					--	--	--	--	--	--
		--	--	--	--	--	--					--	--	--	--	--	--
		--	--	--	--	--	--					--	--	--	--	--	--
		--	--	--	--	--	--					--	--	--	--	--	--
		--	--	--	--	--	--					--	--	--	--	--	--
		--	--	--	--	--	--					--	--	--	--	--	--
		--	--	--	--	--	--					--	--	--	--	--	--
		--	--	--	--	--	--					--	--	--	--	--	--
		--	--	--	--	--	--					--	--	--	--	--	--
		--	--	--	--	--	--					--	--	--	--	--	--
		--	--	--	--	--	--					--	--	--	--	--	--
		--	--	--	--	--	--					--	--	--	--	--	--
		--	--	--	--	--	--					--	--	--	--	--	--
		--	--	--	--	--	--					--	--	--	--	--	--
		--	--	--	--	--	--					--	--	--	--	--	--
		--	--	--	--	--	--					--	--	--	--	--	--
		--	--	--	--	--	--					--	--	--	--	--	--
		--	--	--	--	--	--					--	--	--	--	--	--
		--	--	--	--	--	--					--	--	--	--	--	--
		--	--	--	--	--	--					--	--	--	--	--	--
		--	--	--	--	--	--					--	--	--	--	--	--
		--	--	--	--	--	--					--	--	--	--	--	--
		--	--	--	--	--	--					--	--	--	--	--	--
		--	--	--	--	--	--					--	--	--	--	--	--
		--	--	--	--	--	--					--	--	--	--	--	--
		--	--	--	--	--	--					--	--	--	--	--	--
		--	--	--	--	--	--					--	--	--	--	--	--
		--	--	--	--	--	--					--	--	--	--	--	--
		--	--	--	--	--	--					--	--	--	--	--	--
		--	--	--	--	--	--					--	--	--	--	--	--
		--	--	--	--	--	--					--	--	--	--	--	--
		--	--	--	--	--	--					--	--	--	--	--	--
		--	--	--	--	--	--					--	--	--	--	--	--
		--	--	--	--	--	--					--	--	--	--	--	--
		--	--	--	--	--	--					--	--	--	--	--	--
		--	--	--	--	--	--					--	--	--	--	--	--
		--	--	--	--	--	--					--	--	--	--	--	--
		--	--	--	--	--	--					--	--	--	--	--	--
		--	--	--	--	--	--					--	--	--	--	--	--
		--	--	--	--	--	--					--	--	--	--	--	--
		--	--	--	--	--	--					--	--	--	--	--	--
		--	--	--	--	--	--					--	--	--	--	--	--
		--	--	--	--	--	--					--	--	--	--	--	--
		--	--	--	--	--	--					--	--	--	--	--	--
		--	--	--	--	--	--					--	--	--	--	--	--
		--	--	--	--	--	--					--	--	--	--	--	--
		--	--	--	--	--	--					--	--	--	--	--	--
		--	--	--	--	--	--					--	--	--	--	--	--
		--	--	--	--	--	--					--	--	--	--	--	--
		--	--	--	--	--	--					--	--	--	--	--	--
		--	--	--	--	--	--					--	--	--	--	--	--
		--	--	--	--	--	--					--	--	--	--	--	--
		--	--	--	--	--	--					--	--	--	--	--	--
		--	--	--	--	--	--					--	--	--	--	--	--
		--	--	--	--	--	--					--	--	--	--	--	--
		--	--	--	--	--	--					--	--	--	--	--	--
		--	--	--	--	--	--					--	--	--	--	--	--
		--	--	--	--	--	--					--	--	--	--	--	--
		--	--	--	--	--	--					--	--	--	--	--	--
		--	--	--	--	--	--					--	--	--	--	--	--
		--	--	--	--	--	--					--	--	--	--	--	--
		--	--	--	--	--	--					--	--	--	--	--	--
		--	--	--	--	--	--					--	--	--	--	--	--
		--	--	--	--	--	--					--	--	--	--	--	--
		--	--	--	--	--	--					--	--	--	--	--	--
		--	--	--	--	--	--					--	--	--	--	--	--
		--	--	--	--	--	--					--	--	--	--	--	--
		--	--	--	--	--	--					--	--	--	--	--	--
		--	--	--	--	--	--					--	--	--	--	--	--
		--	--	--	--	--	--					--	--	--	--	--	--
		--	--	--	--	--	--					--	--	--	--	--	--
		--	--	--	--	--	--					--	--	--	--	--	--
		--	--	--	--	--	--					--	--	--	--	--	--
		--	--	--	--	--	--					--	--	--	--	--	--
		--	--	--	--	--	--					--	--	--	--	--	--
		--	--	--	--	--	--					--	--	--	--	--	--
		--	--	--	--	--	--					--	--	--	--	--	--
		--	--	--	--	--	--					--	--	--	--	--	--
		--	--	--	--	--	--					--	--	--	--	--	--
		--	--	--	--	--	--					--	--	--	--	--	--
		--	--	--	--	--	--					--	--	--	--	--	--
		--	--	--	--	--	--					--	--	--	--	--	--
		--	--	--	--	--	--					--	--	--	--	--	--
		--	--	--	--	--	--					--	--	--	--	--	--
		--	--	--	--	--	--					--	--	--	--	--	--
		--	--	--	--	--	--					--	--	--	--	--	--
		--	--	--	--	--	--					--	--	--	--	--	--
		--	--	--	--	--	--					--	--	--	--	--	--
		--	--	--	--	--	--					--	--	--	--	--	--
		--	--	--	--	--	--					--	--	--	--	--	--
		--	--	--	--	--	--					--	--	--	--	--	--
		--	--	--	--	--	--					--	--	--	--	--	--
		--	--	--	--	--	--					--	--	--	--	--	--
		--	--	--	--	--	--					--	--	--	--	--	--
		--	--	--	--	--	--					--	--	--	--	--	--
		--	--	--	--	--	--					--	--	--	--	--	--
		--	--	--	--	--	--					--	--	--	--	--	--
		--	--	--	--	--	--					--	--	--	--	--	--
		--	--	--	--	--	--					--	--	--	--	--	--
		--	--	--	--	--	--					--	--	--	--	--	--
		--	--	--	--	--	--					--	--	--	--	--	--
		--	--	--	--	--	--					--	--	--	--	--	--
		--	--	--	--	--	--					--	--	--	--	--	--
		--	--	--	--	--	--					--	--	--	--	--	--
		--	--	--	--	--	--					--	--	--	--	--	--
		--	--	--	--	--	--					--	--	--	--	--	--
		--	--	--	--	--	--					--	--	--	--	--	--
		--	--	--	--	--	--					--	--	--	--	--	--
		--	--	--	--	--	--					--	--	--	--	--	--
		--	--	--	--	--	--					--	--	--	--	--	--
		--	--	--	--	--	--					--	--	--	--	--	--
		--	--	--	--	--	--					--	--	--	--	--	--
		--	--	--	--	--	--					--	--	--	--	--	--
		--	--	--	--	--	--					--	--	--	--	--	--
		--	--	--	--	--	--					--	--	--	--	--	--
		--	--	--	--	--	--					--	--	--	--	--	--
		--	--	--	--	--	--					--	--	--	--	--	--
		--	--	--	--	--	--					--	--	--	--	--	--
		--	--	--	--	--	--					--	--	--	--	--	--
		--	--	--	--	--	--					--	--	--	--	--	--
		--	--	--	--	--	--					--	--	--	--	--	--
		--	--	--	--	--	--					--	--	--	--	--	--
		--	--	--	--	--	--					--	--	--	--	--	--
		--	--	--	--	--	--					--	--	--	--	--	--
		--	--	--	--	--	--					--	--	--	--	--	--
		--	--	--	--	--	--					--	--	--	--	--	--
		--	--	--	--	--	--					--	--	--	--	--	--
		--	--	--	--	--	--					--	--	--	--	--	--
		--	--	--	--	--	--					--	--	--	--	--	--
		--	--	--	--	--	--					--	--	--	--	--	--
		--	--	--	--	--	--					--	--	--	--	--	--
		--	--	--	--	--	--					--	--	--	--	--	--
		--	--	--	--	--	--					--	--	--	--	--	--
		--	--	--	--	--	--					--	--	--	--	--	--
		--	--	--	--	--	--					--	--	--	--	--	--
		--	--	--	--	--	--					--	--	--	--	--	--
		--	--	--	--	--	--					--	--	--	--	--	--
		--	--	--	--	--	--					--	--	--	--	--	--
		--	--	--	--	--	--					--	--	--	--	--	--
		--	--	--	--	--	--					--	--	--	--	--	--
		--	--	--	--	--	--					--	--	--	--	--	--
		--	--	--	--	--	--					--	--	--	--	--	--
		--	--	--	--	--	--					--	--	--	--	--	--
		--	--	--	--	--	--					--	--	--	--	--	--
		--	--	--	--	--	--					--	--	--	--	--	--
		--	--	--	--	--	--					--	--	--	--	--	--
		--	--	--	--	--	--					--	--	--	--	--	--
		--	--	--	--	--	--					--	--	--	--	--	--
		--	--	--	--	--	--					--	--	--	--	--	--
		--	--	--	--	--	--					--	--	--	--	--	--
		--	--	--	--	--	--					--	--	--	--	--	--
		--	--	--	--	--	--					--	--	--	--	--	--
		--	--	--	--	--	--					--	--	--	--	--	--
		--	--	--	--	--	--					--	--	--	--	--	--
		--	--	--	--	--	--					--	--	--	--	--	--
		--	--	--	--	--	--					--	--	--	--	--	--
		--	--	--	--	--	--					--	--	--	--	--	--
		--	--	--	--	--	--					--	--	--	--	--	--
		--	--	--	--	--	--					--	--	--	--	--	--
		--	--	--	--	--	--					--	--	--	--	--	--
		--	--	--	--	--	--					--	--	--	--	--	--
		--	--	--	--	--	--					--	--	--	--	--	--
		--	--	--	--	--	--					--	--	--	--	--	--
		--	--	--	--	--	--					--	--	--	--	--	--
		--	--	--	--	--	--					--	--	--	--	--	--
		--	--	--	--	--	--					--	--	--	--	--	--
		--	--	--	--	--	--					--	--	--	--	--	--
		--	--	--	--	--	--					--	--	--	--	--	--
		--	--	--	--	--	--					--	--	--	--	--	--
		--	--	--	--	--	--					--	--	--	--	--	--
		--	--	--	--	--	--					--	--	--	--	--	--
		--	--	--	--	--	--					--	--	--	--	--	--
		--	--	--	--	--	--					--	--	--	--	--	--
		--	--	--	--	--	--					--	--	--	--	--	--
		--	--	--	--	--	--					--	--	--	--	--	--
		--	--	--	--	--	--					--	--	--	--	--	--
		--	--	--	--	--	--					--	--	--	--	--	--
		--	--	--	--	--	--					--	--	--	--	--	--
		--	--	--	--	--	--					--	--	--	--	--	--
		--	--	--	--	--	--					--	--	--	--	--	--
		--	--	--	--	--	--					--	--	--	--	--	--
		--	--	--	--	--	--					--	--	--	--	--	--
		--	--	--	--	--	--					--	--	--	--	--	--
		--	--	--	--	--	--					--	--	--	--	--	--
		--	--	--	--	--	--					--	--	--	--	--	--
		--	--	--	--	--	--					--	--	--	--	--	--
		--	--	--	--	--	--					--	--	--	--	--	--
		--	--	--	--	--	--					--	--	--	--	--	--
		--	--	--	--	--	--					--	--	--	--	--	--
		--	--	--			--					--	--	--	--	--	--
		--	--	--			--					--	--	--	--	--	--
		--	--	--			--					--	--	--	--	--	--
		--	--	--			--					--	--	--	--	--	--
		--	--	--			--					--	--	--	--	--	--
		--	--	--			--					--	--	--	--	--	--
		--	--	--			--					--	--	--	--	--	--
		--	--									--
		--	--									--
		--	--									--
		--	--									--
		--	--									--
		--	--									--
		--	--									--
		--	--									--
		--	--									--
		--	--									--
		--	--									--
		--	--									--
		--	--									--
		--	--									--
		--	--									--
		--	--									--
		--	--									--
		--	--									--
		--	--									--
		--	--									--
		--	--									--
		--	--									--
		--	--									--
		--	--									--
		--	--									--
		--	--									--
		--	--									--
		--	--									--
		--	--									--
		--	--									--
		--	--									--
		--	--									--
		--	--									--
		--	--									--
		--	--									--
		--	--									--
		--	--									--
		--	--									--
		--	--									--
		--	--									--
		--	--									--
		--	--									--
		--	--									--
		--	--									--
		--	--									--
		--	--									--
		--	--									--
		--	--									--
		--	--									--
		--	--									--
		--	--									--
		--	--									--
		--	--									--
		--	--									--
		--	--									--
		--	--									--
		--	--									--
		--	--									--
		--	--									--
		--	--									--
		--	--									--
		--	--									--
		--	--									--
		--	--									--
		--	--									--
		--	--									--
		--	--									--
		--	--									--
		--	--									--
		--	--									--
		--	--									--
		--	--									--
		--	--									--
		--	--									--
		--	--									--
		--	--									--
		--	--									--
		--	--									--
		--	--									--
		--	--									--
		--	--									--
		--	--									--
		--	--									--
		--	--									--
		--	--									--
		--	--									--
		--	--									--
		--	--									--
		--	--									--
		--	--									--
		--	--									--
		--	--									--
		--	--									--
		--	--									--
		--	--									--
		--	--									--
		--	--									--
		--	--									--
		--	--									--
		--	--									--
		--	--									--
		--	--									--
		--	--									--
		--	--									--
		--	--									--
		--	--									--
		--	--									--
		--	--									--
		--	--									--
		--	--									--
		--	--									--
		--	--									--
		--	--									--
		--	--									--
		--	--									--
		--	--									--
		--	--									--
		--	--									--
		--	--									--
		--	--									--
		--	--									--
		--	--									--
		--	--									--
		--	--									--
		--	--									--
		--	--									--
		--	--									--
		--	--									--
		--	--									--
		--	--									--
		--	--									--
		--	--									--
		--	--									--
		--	--									--
		--	--									--
		--	--									--
		--	--									--
		--	--									--
		--	--									--
		--	--									--
		--	--									--
		--	--									--
		--	--									--
		--	--									--
		--	--									--
		--	--									--
		--	--									--
		--	--									--
		--	--									--
		--	--									--
		--	--									--
		--	--									--
		--	--									--
		--	--									--
		--	--									--
		--	--									--
		--	--									--
		--	--									--
		--	--									--
		--	--									--
		--	--									--
		--	--									--
		--	--									--
		--	--									--
		--	--									--
		--	--									--
		--	--									--
		--	--									--
		--	--									--
		--	--									--
		--	--									--
		--	--									--
		--	--									--
		--	--									--
		--	--									--
		--	--									--
		--	--									--
		--	--									--
		--	--									--
		--	--									--
		--	--									--
		--	--									--
		--	--									--
		--	--									--
		--	--									--
		--	--									--
		--	--									--
		--	--									--
		--	--									--
		--	--									--
		--	--									--
		--	--									--
		--	--									--
		--	--									--
		--	--									--
		--	--									--
		--	--									--
		--	--									--
		--	--									--
		--	--									--
		--	--									--
		--	--									--
		--	--									--
		--	--									--
		--	--									--
		--	--									--
		--	--									--
		--	--									--
		--	--									--
		--	--									--
		--	--									--
		--	--									--
		--	--									--
		--	--									--
		--	--									--
		--	--									--
		--	--									--
		--	--									--
		--	--									--
		--	--									--
		--	--									--
		--	--									--
		--	--									--
		--	--									--
		--	--									--
		--	--									--
		--	--									--
		--	--									--
		--	--									--
		--	--									--
		--	--									--
		--	--									--
		--	--									--
		--	--									--
		--	--									--
		--	--									--
		--	--									--
		--	--									--
		--	--									--
		--	--									--
		--	--									--
		--	--									--
		--	--									--
		--	--									--
		--	--									--
		--	--									--
		--	--									--
		--	--									--
		--	--									--
		--	--									--
		--	--									--
		--	--									--
		--	--									--
		--	--									--
		--	--									--
		--	--									--
		--	--									--
		--	--									--
		--	--									--
		--	--									--
		--	--									--
		--	--									--
		--	--									--
		--	--									--
		--	--									--
		--	--									--
		--	--									--
		--	--									--
		--	--									--
		--	--									--
		--	--									--
		--	--									--
		--	--									--
		--	--									--
		--	--									--
		--	--									--
		--	--									--
		--	--									--
		--	--									--
		--	--									--
		--	--									--
		--	--									--
		--	--									--
		--	--									--
		--	--									--
		--	--									--
		--	--									--
		--	--									--
		--	--									--
		--	--									--
		--	--									--
		--	--									--
		--	--									--
		--	--									--
		--	--									--
		--	--									--
		--	--									--
		--	--									--
		--	--									--
		--	--									--
		--	--									--
		--	--									--
		--	--									--
		--	--									--
		--	--									--
		--	--									--
		--	--									--
		--	--									--
		--	--									--
		--	--									--
		--	--									--
		--	--									--
		--	--									--
		--	--									--
		--	--									--
		--	--									--
		--	--									--
		--	--									--
		--	--									--
		--	--									--
		--	--									--
		--	--									--
		--	--									--
		--	--									--
		--	--									--
		--	--									--
		--	--									--
		--	--									--
		--	--									--
		--	--									--
		--	--									--
		--	--									--
		--	--									--
		--	--									--
		--	--									--
		--	--									--
		--	--									--
		--	--									--
		--	--									--
		--	--									--
		--	--									--
		--	--									--
		--	--									--
		--	--									--
		--	--									--
		--	--									--
		--	--									--
		--	--									--
		--	--									--
		--	--									--
		--	--									--
		--	--									--
		--	--									--
		--	--									--
		--	--									--
		--	--									--
		--	--									--
		--	--									--
		--	--									--
		--	--									--
		--	--									--
		--	--									--
		--	--									--
		--	--									--
		--	--									--
		--	--									--
		--	--									--
		--	--									--
		--	--									--
		--	--									--
		--	--									--
		--	--									--
		--	--									--
		--	--									--
		--	--									--
		--	--									--
		--	--									--
		--	--									--
		--	--									--
		--	--									--
		--	--									--
		--	--									--
		--	--									--
		--	--									--
		--	--									--
		--	--									--
		--	--									--
		--	--									--
		--	--									--
		--	--									--
		--	--									--
		--	--									--
		--	--									--
		--	--									--
		--	--									--
		--	--									--
		--	--									--
		--	--									--
		--	--									--
		--	--									--
		--	--									--
		--	--									--
		--	--									--
		--	--									--
		--	--									--
		--	--									--
		--	--									--
		--	--									--
		--	--									--
		--	--									--
		--	--									--
		--	--									--
		--	--									--
		--	--									--
		--	--									--
		--	--									--
		--	--									--
		--	--									--
		--	--									--
		--	--									--
		--	--									--
		--	--									--
		--	--									--
		--	--									--
		--	--									--
		--	--									--
		--	--									--
		--	--									--
		--	--									--
		--	--									--
		--	--									--
		--	--									--
		--	--									--
		--	--									--
		--	--									--
		--	--									--
		--	--									--
		--	--									--
		--	--									--
		--	--									--
		--	--									--
		--	--									--
		--	--									--
		--	--									--
		--	--									--
		--	--									--
		--	--									--
		--	--									--
		--	--									--
		--	--									--
		--	--									--
		--	--									--
		--	--									--
		--	--									--
		--	--									--
		--	--									--
		--	--									--
		--	--									--
		--	--									--
		--	--									--
		--	--									--
		--	--									--
		--	--									--
		--	--									--
		--	--									--
		--	--									--
		--	--									--
		--	--									--
		--	--									--
		--	--									--
		--	--									--
		--	--									--
		--	--									--
		--	--									--
		--	--									--
		--	--									--
		--	--									--
		--	--									--
		--	--									--
		--	--									--
		--	--									--
		--	--									--
		--	--									--
		--	--									--
		--	--									--
		--	--									--
		--	--									--
		--	--									--
		--	--									--
		--	--									--
		--	--									--
		--	--									--
		--	--									--
		--	--									--
		--	--									--
		--	--									--
		--	--									--
		--	--									--
		--	--									--
		--	--									--
		--	--									--
		--	--									--
		--	--									--
		--	--									--
		--	--									--
		--	--									--
		--	--									--
		--	--									--
		--	--									--
		--	--									--
		--	--									--
		--	--									--
		--	--									--
		--	--									--
		--	--									--
		--	--									--
		--	--									--
		--	--									--
		--	--									--
		--	--									--
		--	--									--
		--	--									--
		--	--									--
		--	--									--
		--	--									--
		--	--									--
		--	--									--
		--	--									--
		--	--									--
		--	--									--
		--	--									--
		--	--									--
		--	--									--
		--	--									--
		--	--									--
		--	--									--
		--	--									--
		--	--									--
		--	--									--
		--	--									--
		--	--									--
		--	--									--
		--	--									--
		--	--									--
		--	--									--
		--	--									--
		--	--									--
		--	--									--
		--	--									--
		--	--									--
		--	--									--
		--	--									--
		--	--									--
		--	--									--
		--	--									--
		--	--									--
		--	--									--
		--	--									--
		--	--									--
		--	--									--
		--	--									--
		--	--									--
		--	--									--
		--	--									--
		--	--									--
		--	--									--
		--	--									--
		--	--									--
		--	--									--
		--	--									--
		--	--									--
		--	--									--
		--	--									--
		--	--									--
		--	--									--
		--	--									--
		--	--									--
		--	--									--
		--	--									--
		--	--									--
		--	--									--
		--	--									--
		--	--									--
		--	--									--
		--	--									--
		--	--									--
		--	--									--
		--	--									--
		--	--									--
		--	--									--
		--	--									--
		--	--									--
		--	--									--
		--	--									--
		--	--									--
		--	--									--
		--	--									--
		--	--									--
		--	--									--
		--	--									--
		--	--									--
		--	--									--
		--	--									--
		--	--									--
		--	--									--
		--	--									--
		--	--									--
		--	--									--
		--	--									--
		--	--									--
		--	--									--
		--	--									--
		--	--									--
		--	--									--
		--	--									--
		--	--									--
		--	--									--
		--	--									--
		--	--									--
		--	--									--
		--	--									--
		--	--									--
		--	--									--
		--	--									--
		--	--									--
		--	--									--
		--	--									--
		--	--									--
		--	--									--
		--	--									--
		--	--									--
		--	--									--
		--	--									--
		--	--									--
		--	--									--
		--	--									--
		--	--									--
		--	--									--
		--	--									--
		--	--									--
		--	--									--
		--	--									--
		--	--									--
		--	--									--
		--	--									--
		--	--									--
		--	--									--
		--	--									--
		--	--									--
		--	--									--
		--	--									--
		--	--									--
		--	--									--
		--	--									--
		--	--									--
		--	--									--
		--	--									--
		--	--									--
		--	--									--
		--	--									--
		--	--									--
		--	--									--
		--	--									--
		--	--									--
		--	--									--
		--	--									--
		--	--									--
		--	--									--
		--	--									--
		--	--									--
		--	--									--
		--	--									--
		--	--									--
		--	--									--
		--	--									--
		--	--									--
		--	--									--
		--	--									--
		--	--									--
		--	--									--
		--	--									--
		--	--									--
		--	--									--
		--	--									--
		--	--									--
		--	--									--
		--	--									--
		--	--									--
		--	--									--
		--	--									--
		--	--									--
		--	--									--
		--	--									--
		--	--									--
		--	--									--
		--	--									--
		--	--									--
		--	--									--
		--	--									--
		--	--									--
		--	--									--
		--	--									--
		--	--									--
		--	--									--
		--	--									--
		--	--									--
		--	--									--
		--	--									--
		--	--									--
		--	--									--
		--	--									--
		--	--									--
		--	--									--
		--	--									--
		--	--									--
		--	--									--
		--	--									--
		--	--									--
		--	--									--
		--	--									--
		--	--									--
		--	--									--
		--	--									--
		--	--									--
		--	--									--
		--	--									--
		--	--									--
		--	--									--
		--	--									--
		--	--									--
		--	--									--
		--	--									--
		--	--									--
		--	--									--
		--	--									--
		--	--									--
		--	--									--
		--	--									--
		--	--									--
		--	--									--
		--	--									--
		--	--									--
		--	--									--
		--	--									--
		--	--									--
		--	--									--
		--	--									--
		--	--									--
		--	--									--
		--	--									--
		--	--									--
		--	--									--
		--	--									--
		--	--									--
		--	--									--
		--	--									--
		--	--									--
		--	--									--
		--	--									--
		--	--									--
		--	--									--
		--	--									--
		--	--									--
		--	--									--
		--	--									--
		--	--									--
		--	--									--
		--	--									--
		--	--									--
		--	--									--
		--	--									--
		--	--									--
		--	--									--
		--	--									--
		--	--									--
		--	--									--
		--	--									--
		--	--									--
		--	--									--
		--	--									--
		--	--									--
		--	--									--
		--	--									--
		--	--									--
		--	--									--
		--	--									--
		--	--									--
		--	--									--
		--	--									--
		--	--									--
		--	--									--
		--	--									--
		--	--									--
		--	--									--
		--	--									--
		--	--									--
		--	--									--
		--	--									--
		--	--									--
		--	--									--
		--	--									--
		--	--									--
		--	--									--
		--	--									--
		--	--									--
		--	--									--
		--	--									--
		--	--									--
		--	--									--
		--	--									--
		--	--									--
		--	--									--
		--	--									--
		--	--									--
		--	--									--
		--	--									--
		--	--									--
		--	--									--
		--	--									--
		--	--									--
		--	--									--
		--	--									--
		--	--									--
		--	--									--
		--	--									--
		--	--									--
		--	--									--
		--	--									--
		--	--									--
		--	--									--
		--	--									--
		--	--									--
		--	--									--
		--	--									--
		--	--									--
		--	--									--
		--	--									--
		--	--									--
		--	--									--
		--	--									--
		--	--									--
		--	--									--
		--	--									--
		--	--									--
		--	--									--
		--	--									--
		--	--									--
		--	--									--
		--	--									--
		--	--									--
		--	--									--
		--	--									--
		--	--									--
		--	--									--
		--	--									--
		--	--									--
		--	--									--
		--	--									--
		--	--									--
		--	--									--
		--	--									--
		--	--									--
		--	--									--
		--	--									--
		--	--									--
		--	--									--
		--	--									--
		--	--									--
		--	--									--
		--	--									--
		--	--									--
		--	--									--
		--	--									--
		--	--									--
		--	--									--
		--	--									--
		--	--									--
		--	--									--
		--	--									--
		--	--									--
		--	--									--
		--	--									--
		--	--									--
		--	--									--
		--	--									--
		--	--									--
		--	--									--
		--	--									--
		--	--									--
		--	--									--
		--	--									--
		--	--									--
		--	--									--
		--	--									--
		--	--									--
		--	--									--
		--	--									--
		--	--									--
		--	--									--
		--	--									--
		--	--									--
		--	--									--
		--	--									--
		--	--									--
		--	--									--
		--	--									--
		--	--									--
		--	--									--
		--	--									--
		--	--									--
		--	--									--
		--	--									--
		--	--									--
		--	--									--
		--	--									--
		--	--									--
		--	--									--
		--	--									--
		--	--									--
		--	--									--
		--	--									--
		--	--									--
		--	--									--
		--	--									--
		--	--									--
		--	--									--
		--	--									--
		--	--									--
		--	--									--
		--	--									--
		--	--									--
		--	--									--
		--	--									--
		--	--									--
		--	--									--
		--	--									--
		--	--									--
		--	--									--
		--	--									--
		--	--									--
		--	--									--
		--	--									--
		--	--									--
		--	--									--
		--	--									--
		--	--									--
		--	--									--
		--	--									--
		--	--									--
		--	--									--
		--	--									--
		--	--									--
		--	--									--
		--	--									--
		--	--									--
		--	--									--
		--	--									--
		--	--									--
		--	--									--
		--	--									--
		--	--									--
		--	--									--
		--	--									--
		--	--									--
		--	--									--
		--	--									--
		--	--									--
		--	--									--
		--	--									--
		--	--									--
		--	--									--
		--	--									--
		--	--									--
		--	--									--
		--	--									--
		--	--									--
		--	--									--
		--	--									--
		--	--									--
		--	--									--
		--	--									--
		--	--									--
		--	--									--
		--	--									--
		--	--									--
		--	--									--
		--	--									--
		--	--									--
		--	--									--
		--	--									--
		--	--									--
		--	--									--
		--	--									--
		--	--									--
		--	--									--
		--	--									--
		--	--									--
		--	--									--
		--	--									--
		--	--									--
		--	--									--
		--	--									--
		--	--									--
		--	--									--
		--	--									--
		--	--									--
		--	--									--
		--	--									--
		--	--									--
		--	--									--
		--	--									--
		--	--									--
		--	--									--
		--	--									--
		--	--									--
		--	--									--
		--	--									--
		--	--									--
		--	--									--
		--	--									--
		--	--									--
		--	--									--
		--	--									--
		--	--									--
		--	--									--
		--	--									--
		--	--									--
		--	--									--
		--	--									--
		--	--									--
		--	--									--
		--	--									--
		--	--									--
		--	--									--
		--	--									--
		--	--									--
		--	--									--
		--	--									--
		--	--									--
		--	--									--
		--	--									--
		--	--									--
		--	--									--
		--	--									--
		--	--									--
		--	--									--
		--	--									--
		--	--									--
		--	--									--
		--	--									--
		--	--									--
		--	--									--
		--	--									--
		--	--									--
		--	--									--
		--	--									--
		--	--									--
		--	--									--
		--	--									--
		--	--									--
		--	--									--
		--	--									--
		--	--									--
		--	--									--
		--	--									--
		--	--									--
		--	--									--
		--	--									--
		--	--									--
		--	--									--
		--	--									--
		--	--									--
		--	--									--
		--	--									--
		--	--									--
		--	--									--
		--	--									--
		--	--									--
		--	--									--
		--	--									--
		--	--									--
		--	--									--
		--	--									--
		--	--									--
		--	--									--
		--	--									--
		--	--									--
		--	--									--
		--	--									--
		--	--									--
		--	--									--
		--	--									--
		--	--									--
		--	--									--
		--	--									--
		--	--									--
		--	--									--
		--	--									--
		--	--									--
		--	--									--
		--	--									--
		--	--									--
		--	--									--
		--	--									--
		--	--									--
		--	--									--
		--	--									--
		--	--									--
		--	--									--
		--	--									--
		--	--									--
		--	--									--
		--	--									--
		--	--									--
		--	--									--
		--	--									--
		--	--									--
		--	--									--
		--	--									--
		--	--									--
		--	--									--
		--	--									--
		--	--									--
		--	--									--
		--	--									--
		--	--									--
		--	--									--
		--	--									--
		--	--									--
		--	--									--
		--	--									--
		--	--									--
		--	--									--
		--	--									--
		--	--									--
		--	--									--
		--	--									--
		--	--									--
		--	--									--
		--	--									--
		--	--									--
		--	--									--
		--	--									--
		--	--									--
		--	--									--
		--	--									--
		--	--									--
		--	--									--
		--	--									--
		--	--									--
		--	--									--
		--	--									--
		--	--									--
		--	--									--
		--	--									--
		--	--									--
		--	--									--
		--	--									--
		--	--									--
		--	--									--
		--	--									--
		--	--									--
		--	--									--
		--	--									--
		--	--									--
		--	--									--
		--	--									--
		--	--									--
		--	--									--
		--	--									--
		--	--									--
		--	--									--
		--	--									--
		--	--									--
		--	--									--
		--	--									--
		--	--									--
		--	--									--
		--	--									--
		--	--									--
		--	--									--
		--	--									--
		--	--									--
		--	--									--
		--	--									--
		--	--									--
		--	--									--
		--	--									--
		--	--									--
		--	--									--
		--	--									--
		--	--									--
		--	--									--
		--	--									--
		--	--									--
		--	--									--
[truncated: 418 more rows]

## Sheet: Figure 5f
Figure 5f
	f-Pcv																				f-ue
																							Refence19		Refence25		Refence38		Refence39		Refence40		Refence41		Refence42		Refence43		Refence44		Refence45		Refence46		Refence47		This work
				Refence38		Refence39		Refence42		Refence43		Refence44		Refence45		Refence47		This work				f	ue	f	ue	f	ue	f	ue	f	ue	f	ue	f	ue	f	ue	f	ue	f	ue	f	ue	f	ue	f	ue
			f	Pcv	f	Pcv	f	Pcv	f	Pcv	f	Pcv	f	Pcv	f	Pcv	f	Pcv				10	37.3915	10	51.2419	10	29.7756	10	52.6919	100	42.2	10	53.4535	10	57.6687	10	40.7431	10	48.8095	10	36.0793	10	60.1649	10	55.2722	10	60.01
			10	7.22575	10	4.96689	10	8.164	10	9.7323	10	30.3015	50	201.485	10	99.1816	10	3.3237				100	37.5329	13	51.2371	20	29.678	20	52.147			90	53.7845	20	57.1779	20	40.7317	20	48.8115	50	35.9504	100	60.0381	20	55.8978	20	60.116
			20	17.0879	20	20.1987	20	18	20	19.1714	20	78.0312	75	351.22	20	344.314	20	8.2655				200	37.5055	16	51.0223	30	29.6585	30	51.8513			170	53.7153	30	56.6871	30	40.6721	40	48.7106	90	35.9356	400	59.7336	30	55.8829	30	60.172
			30	28.6006	30	29.4702	30	30.43	30	28.6092	40	164.811	100	512.924	30	714.919	30	10.938				300	37.6944	20	51.1213	40	29.639	40	51.7213			250	53.7249	40	56.6871	40	40.6607	50	49.0797	130	35.9207	900	59.8605	40	55.868	40	60.269
			40	42.4249	40	42.3841	40	43.23	40	39.3023	50	212.548	125	686.556	40	1236.42	40	14.334				400	37.6671	25	51.012	50	29.6	50	51.5136			330	53.1903	50	56.3599	50	40.6029	60	49.0118	170	35.9202			50	56.1756	50	60.149
			50	54.2669	50	53.45	50	57.52	50	49.6807	60	255.953	150	891.957	50	1933.84	50	18.988				500	37.7075	30	51.1113	60	29.5415	60	51.3746			370	53.5036	60	56.6871	60	40.5748	80	49.5576	210	35.8911			60	55.8412	60	60.184
			60	65.7819	60	67.2185	60	72.36	60	59.1177	80	360.161	200	1354.57			60	23.492				600	37.5923	40	50.896	70	29.4829	70	51.3297			450	53.5884	70	56.5235	70	40.5634	100	49.6315	250	35.862			70	55.8278	70	60.209
			70	79.6022	70	81.7881	70	88.5	70	70.1241	100	506.988	250	1817.12			70	28.695				700	37.761	50	50.8914	80	29.3659	80	51.1978			530	53.1021	80	56.1963	80	40.5357	150	49.8333	290	35.8614			80	56.1339	80	60.249
			80	95.4058	80	100	80	105.8	80	80.5032	150	772.941					80	34.084				800	37.7336	65	51.0953	90	29.3268	90	51.0128			570	53.2465	90	55.2147	90	40.5348	170	49.6623	330	35.7896			90	56.119	90	60.317
			90	111.866	90	116.887	90	124.3	90	93.3874	170	920.794					90	40.153				900	37.9023	80	50.9857	100	29.0146	100	50.91			650	53.4689	100	54.2331	100	40.5238			370	35.789			100	56.4251	100	59.956
			100	128.8	100	133.85	100	142	100	100							100	47.298				1000	37.9629	100	50.6658							690	53.3884							410	35.7884			200	56.0937	200	60.236
																	200	125.2						130	50.8701							770	53.2263							450	35.7736			300	56.0803	300	60.347
																	300	172.16						160	50.8649							810	53.0691							490	35.7588			400	56.0654	400	60.362
																	400	302.71						200	50.65							890	53.0621							535	35.7439			500	56.052	500	60.158
																	500	461.75						260	50.6448							1000	53.2025							580	35.7291			600	56.0385	600	60.218
																	600	620.34						320	50.6397															610	35.5575			700	56.0237	700	60.286
																	700	780.55						410	50.4247															650	35.5712			800	56.0102	800	60.381
																	800	963.91						530	50.6285															700	35.5277			900	55.9968	900	60.467
																	900	1149.7						650	50.4141															730	35.513			1000	55.9834	1000	60.153
																	1000	1344						800	50.1986															780	35.384
																								1000	50.1947															820	35.3692
																																								860	35.3686
																																								880	35.3255
																																								920	35.2965
																																								960	35.2959
																																								1000	35.2241
