# Supplementary material for: High-frequency FeSiAl-based soft magnetic composites via simultaneously suppressed eddy and hysteresis losses
Source: Nat Commun. 2025 Oct 29;16:9563. doi: 10.1038/s41467-025-64794-0 (PMC12572122; doi:10.1038/s41467-025-64794-0)
Supplement: Supplementary file 3 — Source data [file 41467_2025_64794_MOESM3_ESM.zip › Source data/Supplementary Fig. 1.xlsx]

## Sheet: Supplementary Fig.1a
Supplementary Fig. 1a								Supplementary Fig.1b
										x	y
				JCPDS:88-0287		JCPDS:04-0673				24.79	99.999
	x	y	x	y	x	y				24.79	99.999
	10	36	26.584	100	30.636	100				24.79	99.999
	10.02	36	33.874	75.6	32.021	87.3				24.79	99.999
	10.04	36	37.949	21.2	43.876	32.3				24.8	99.999
	10.06	0	38.976	3.5	44.905	59.5				24.8	99.999
	10.08	4	42.634	1.2	55.34	14.2				24.8	99.999
	10.1	76	51.77	56.4	62.535	17.8				24.8	99.999
	10.12	10	54.752	13	63.788	8.3				24.8	99.999
	10.14	5	57.824	6.4	64.588	15.8				24.8	99.999
	10.16	4	61.875	11.7	72.415	10.1				24.8	99.999
	10.18	0	62.597	0.2	73.169	9.8				24.8	99.999
	10.2	11	64.735	12.2	79.511	14.3				24.81	99.999
	10.22	0	65.96	15.2	89.404	7.1				24.81	99.999
	10.24	0	69.236	0.2						24.81	99.999
	10.26	33	71.272	6						24.81	99.999
	10.28	0	74.442	0.2						24.81	99.998
	10.3	0	78.7	9						24.81	99.998
	10.32	21	81.128	2.9						24.81	99.998
	10.34	20	83.706	6.1						24.82	99.998
	10.36	42	84.183	0.3						24.82	99.998
	10.38	8	87.22	2.8						24.82	99.998
	10.4	21	89.776	7.3						24.82	99.998
	10.42	16								24.82	99.998
	10.44	15								24.82	99.998
	10.46	41								24.82	99.998
	10.48	0								24.83	99.998
	10.5	0								24.83	99.998
	10.52	73								24.83	99.998
	10.54	42								24.83	99.998
	10.56	0								24.83	99.998
	10.58	0								24.83	99.998
	10.6	0								24.83	99.998
	10.62	0								24.83	99.998
	10.64	0								24.84	99.998
	10.66	0								24.84	99.998
	10.68	15								24.84	99.998
	10.7	0								24.84	99.998
	10.72	0								24.84	99.998
	10.74	0								24.84	99.998
	10.76	0								24.84	99.998
	10.78	0								24.84	99.998
	10.8	0								24.85	99.998
	10.82	7								24.85	99.997
	10.84	41								24.85	99.997
	10.86	0								24.85	99.997
	10.88	0								24.85	99.997
	10.9	0								24.85	99.997
	10.92	0								24.85	99.997
	10.94	1								24.85	99.997
	10.96	0								24.85	99.997
	10.98	0								24.86	99.997
	11	14								24.86	99.997
	11.02	0								24.86	99.997
	11.04	11								24.86	99.997
	11.06	0								24.86	99.997
	11.08	0								24.86	99.997
	11.1	0								24.86	99.997
	11.12	9								24.86	99.997
	11.14	18								24.87	99.997
	11.16	0								24.87	99.997
	11.18	0								24.87	99.997
	11.2	0								24.87	99.997
	11.22	33								24.87	99.997
	11.24	0								24.87	99.997
	11.26	0								24.87	99.997
	11.28	5								24.87	99.997
	11.3	0								24.88	99.997
	11.32	0								24.88	99.996
	11.34	0								24.88	99.996
	11.36	0								24.88	99.996
	11.38	24								24.88	99.996
	11.4	0								24.88	99.996
	11.42	0								24.88	99.996
	11.44	7								24.88	99.996
	11.46	0								24.89	99.996
	11.48	0								24.89	99.996
	11.5	0								24.89	99.996
	11.52	12								24.89	99.996
	11.54	0								24.89	99.996
	11.56	0								24.89	99.996
	11.58	0								24.89	99.996
	11.6	0								24.89	99.996
	11.62	0								24.9	99.996
	11.64	0								24.9	99.996
	11.66	0								24.9	99.996
	11.68	0								24.9	99.996
	11.7	0								24.9	99.996
	11.72	21								24.9	99.996
	11.74	7								24.9	99.996
	11.76	7								24.9	99.996
	11.78	46								24.91	99.996
	11.8	0								24.91	99.995
	11.82	12								24.91	99.995
	11.84	18								24.91	99.995
	11.86	0								24.91	99.995
	11.88	0								24.91	99.995
	11.9	50								24.91	99.995
	11.92	0								24.91	99.995
	11.94	22								24.92	99.995
	11.96	6								24.92	99.995
	11.98	26								24.92	99.995
	12	22								24.92	99.995
	12.02	33								24.92	99.995
	12.04	24								24.92	99.995
	12.06	43								24.92	99.995
	12.08	37								24.93	99.995
	12.1	48								24.93	99.995
	12.12	3								24.93	99.995
	12.14	0								24.93	99.995
	12.16	0								24.93	99.995
	12.18	20								24.93	99.995
	12.2	38								24.93	99.995
	12.22	14								24.94	99.995
	12.24	0								24.94	99.995
	12.26	15								24.94	99.995
	12.28	12								24.94	99.995
	12.3	0								24.94	99.994
	12.32	0								24.94	99.994
	12.34	27								24.94	99.994
	12.36	0								24.95	99.994
	12.38	0								24.95	99.994
	12.4	1								24.95	99.994
	12.42	26								24.95	99.994
	12.44	9								24.95	99.994
	12.46	3								24.95	99.994
	12.48	0								24.95	99.994
	12.5	0								24.96	99.994
	12.52	8								24.96	99.994
	12.54	34								24.96	99.994
	12.56	0								24.96	99.994
	12.58	0								24.96	99.994
	12.6	0								24.96	99.994
	12.62	0								24.96	99.994
	12.64	7								24.97	99.994
	12.66	46								24.97	99.994
	12.68	22								24.97	99.994
	12.7	7								24.97	99.994
	12.72	33								24.97	99.994
	12.74	0								24.97	99.994
	12.76	0								24.98	99.994
	12.78	0								24.98	99.994
	12.8	21								24.98	99.994
	12.82	18								24.98	99.993
	12.84	22								24.98	99.993
	12.86	0								24.98	99.993
	12.88	13								24.98	99.993
	12.9	23								24.99	99.993
	12.92	18								24.99	99.993
	12.94	13								24.99	99.993
	12.96	44								24.99	99.993
	12.98	24								24.99	99.993
	13	6								24.99	99.993
	13.02	40								24.99	99.993
	13.04	0								25	99.993
	13.06	3								25	99.993
	13.08	16								25	99.993
	13.1	0								25	99.993
	13.12	49								25	99.993
	13.14	25								25	99.993
	13.16	0								25.01	99.993
	13.18	37								25.01	99.993
	13.2	24								25.01	99.993
	13.22	0								25.01	99.993
	13.24	35								25.01	99.993
	13.26	11								25.01	99.993
	13.28	8								25.02	99.993
	13.3	0								25.02	99.993
	13.32	11								25.02	99.993
	13.34	0								25.02	99.992
	13.36	9								25.02	99.992
	13.38	29								25.02	99.992
	13.4	18								25.03	99.992
	13.42	9								25.03	99.992
	13.44	0								25.03	99.992
	13.46	14								25.03	99.992
	13.48	45								25.03	99.992
	13.5	7								25.04	99.992
	13.52	33								25.04	99.992
	13.54	0								25.04	99.992
	13.56	16								25.04	99.992
	13.58	30								25.04	99.992
	13.6	0								25.04	99.992
	13.62	0								25.05	99.992
	13.64	31								25.05	99.992
	13.66	34								25.05	99.992
	13.68	38								25.05	99.992
	13.7	54								25.05	99.992
	13.72	45								25.06	99.992
	13.74	117								25.06	99.992
	13.76	110								25.06	99.992
	13.78	71								25.06	99.992
	13.8	90								25.06	99.992
	13.82	101								25.07	99.992
	13.84	25								25.07	99.992
	13.86	24								25.07	99.992
	13.88	33								25.07	99.992
	13.9	28								25.07	99.991
	13.92	19								25.08	99.991
	13.94	0								25.08	99.991
	13.96	4								25.08	99.991
	13.98	38								25.08	99.991
	14	0								25.08	99.991
	14.02	2								25.09	99.991
	14.04	12								25.09	99.991
	14.06	0								25.09	99.991
	14.08	0								25.09	99.991
	14.1	0								25.09	99.991
	14.12	35								25.1	99.991
	14.14	0								25.1	99.991
	14.16	3								25.1	99.991
	14.18	27								25.1	99.991
	14.2	17								25.11	99.991
	14.22	51								25.11	99.991
	14.24	20								25.11	99.991
	14.26	10								25.11	99.991
	14.28	25								25.11	99.991
	14.3	34								25.12	99.991
	14.32	53								25.12	99.991
	14.34	67								25.12	99.991
	14.36	21								25.12	99.991
	14.38	6								25.13	99.991
	14.4	47								25.13	99.991
	14.42	35								25.13	99.991
	14.44	36								25.13	99.991
	14.46	15								25.14	99.991
	14.48	12								25.14	99.991
	14.5	48								25.14	99.991
	14.52	19								25.14	99.991
	14.54	0								25.15	99.99
	14.56	21								25.15	99.99
	14.58	19								25.15	99.99
	14.6	55								25.15	99.99
	14.62	38								25.16	99.99
	14.64	36								25.16	99.99
	14.66	98								25.16	99.99
	14.68	45								25.16	99.99
	14.7	22								25.17	99.99
	14.72	57								25.17	99.99
	14.74	64								25.17	99.99
	14.76	77								25.17	99.99
	14.78	81								25.18	99.99
	14.8	72								25.18	99.99
	14.82	45								25.18	99.99
	14.84	66								25.19	99.99
	14.86	41								25.19	99.99
	14.88	0								25.19	99.99
	14.9	49								25.19	99.99
	14.92	30								25.2	99.99
	14.94	2								25.2	99.99
	14.96	0								25.2	99.99
	14.98	52								25.21	99.99
	15	0								25.21	99.99
	15.02	0								25.21	99.99
	15.04	29								25.21	99.99
	15.06	37								25.22	99.99
	15.08	5								25.22	99.989
	15.1	8								25.22	99.989
	15.12	4								25.23	99.989
	15.14	0								25.23	99.989
	15.16	35								25.23	99.989
	15.18	12								25.23	99.989
	15.2	42								25.24	99.989
	15.22	0								25.24	99.989
	15.24	27								25.24	99.989
	15.26	26								25.25	99.989
	15.28	4								25.25	99.989
	15.3	0								25.25	99.989
	15.32	45								25.26	99.989
	15.34	24								25.26	99.989
	15.36	23								25.26	99.989
	15.38	24								25.27	99.989
	15.4	29								25.27	99.989
	15.42	48								25.27	99.989
	15.44	6								25.28	99.989
	15.46	47								25.28	99.989
	15.48	78								25.28	99.989
	15.5	79								25.29	99.989
	15.52	66								25.29	99.989
	15.54	11								25.29	99.989
	15.56	4								25.3	99.989
	15.58	54								25.3	99.989
	15.6	64								25.3	99.989
	15.62	41								25.31	99.988
	15.64	33								25.31	99.988
	15.66	26								25.31	99.988
	15.68	72								25.32	99.988
	15.7	71								25.32	99.988
	15.72	64								25.32	99.988
	15.74	88								25.33	99.988
	15.76	89								25.33	99.988
	15.78	53								25.33	99.988
	15.8	44								25.34	99.988
	15.82	13								25.34	99.988
	15.84	54								25.34	99.988
	15.86	52								25.35	99.988
	15.88	24								25.35	99.988
	15.9	2								25.35	99.988
	15.92	28								25.36	99.988
	15.94	93								25.36	99.988
	15.96	13								25.36	99.988
	15.98	0								25.37	99.988
	16	55								25.37	99.988
	16.02	7								25.37	99.988
	16.04	0								25.38	99.988
	16.06	0								25.38	99.988
	16.08	12								25.39	99.988
	16.1	25								25.39	99.988
	16.12	14								25.39	99.988
	16.14	31								25.4	99.988
	16.16	36								25.4	99.988
	16.18	23								25.4	99.987
	16.2	29								25.41	99.987
	16.22	0								25.41	99.987
	16.24	17								25.42	99.987
	16.26	29								25.42	99.987
	16.28	25								25.42	99.987
	16.3	13								25.43	99.987
	16.32	1								25.43	99.987
	16.34	29								25.44	99.987
	16.36	9								25.44	99.987
	16.38	28								25.44	99.987
	16.4	38								25.45	99.987
	16.42	16								25.45	99.987
	16.44	18								25.46	99.987
	16.46	0								25.46	99.987
	16.48	1								25.46	99.987
	16.5	21								25.47	99.987
	16.52	34								25.47	99.987
	16.54	53								25.48	99.987
	16.56	38								25.48	99.987
	16.58	11								25.48	99.987
	16.6	4								25.49	99.987
	16.62	0								25.49	99.987
	16.64	54								25.5	99.987
	16.66	20								25.5	99.987
	16.68	10								25.5	99.987
	16.7	29								25.51	99.987
	16.72	28								25.51	99.987
	16.74	16								25.52	99.987
	16.76	4								25.52	99.987
	16.78	0								25.53	99.986
	16.8	34								25.53	99.986
	16.82	24								25.53	99.986
	16.84	4								25.54	99.986
	16.86	13								25.54	99.986
	16.88	0								25.55	99.986
	16.9	0								25.55	99.986
	16.92	41								25.56	99.986
	16.94	9								25.56	99.986
	16.96	4								25.56	99.986
	16.98	10								25.57	99.986
	17	9								25.57	99.986
	17.02	16								25.58	99.986
	17.04	36								25.58	99.986
	17.06	6								25.59	99.986
	17.08	0								25.59	99.986
	17.1	16								25.6	99.986
	17.12	83								25.6	99.986
	17.14	19								25.61	99.986
	17.16	10								25.61	99.986
	17.18	4								25.62	99.986
	17.2	49								25.62	99.986
	17.22	23								25.62	99.986
	17.24	35								25.63	99.986
	17.26	11								25.63	99.986
	17.28	7								25.64	99.986
	17.3	72								25.64	99.986
	17.32	34								25.65	99.986
	17.34	20								25.65	99.986
	17.36	19								25.66	99.986
	17.38	5								25.66	99.986
	17.4	4								25.67	99.985
	17.42	28								25.67	99.985
	17.44	25								25.68	99.985
	17.46	24								25.68	99.985
	17.48	46								25.69	99.985
	17.5	22								25.69	99.985
	17.52	13								25.7	99.985
	17.54	2								25.7	99.985
	17.56	0								25.71	99.985
	17.58	23								25.71	99.985
	17.6	36								25.72	99.985
	17.62	24								25.72	99.985
	17.64	15								25.73	99.985
	17.66	16								25.73	99.985
	17.68	23								25.74	99.985
	17.7	10								25.74	99.985
	17.72	3								25.75	99.985
	17.74	17								25.75	99.985
	17.76	40								25.76	99.985
	17.78	18								25.76	99.985
	17.8	0								25.77	99.985
	17.82	11								25.77	99.985
	17.84	0								25.78	99.985
	17.86	9								25.78	99.985
	17.88	32								25.79	99.985
	17.9	14								25.8	99.985
	17.92	0								25.8	99.985
	17.94	0								25.81	99.985
	17.96	0								25.81	99.985
	17.98	0								25.82	99.985
	18	23								25.82	99.985
	18.02	75								25.83	99.985
	18.04	32								25.83	99.985
	18.06	2								25.84	99.985
	18.08	76								25.84	99.985
	18.1	63								25.85	99.984
	18.12	12								25.85	99.984
	18.14	32								25.86	99.984
	18.16	25								25.87	99.984
	18.18	27								25.87	99.984
	18.2	21								25.88	99.984
	18.22	0								25.88	99.984
	18.24	5								25.89	99.984
	18.26	2								25.89	99.984
	18.28	13								25.9	99.984
	18.3	14								25.9	99.984
	18.32	24								25.91	99.984
	18.34	17								25.92	99.984
	18.36	14								25.92	99.984
	18.38	0								25.93	99.984
	18.4	0								25.93	99.984
	18.42	0								25.94	99.984
	18.44	0								25.94	99.984
	18.46	14								25.95	99.984
	18.48	0								25.96	99.984
	18.5	27								25.96	99.984
	18.52	4								25.97	99.984
	18.54	1								25.97	99.984
	18.56	29								25.98	99.984
	18.58	6								25.99	99.984
	18.6	17								25.99	99.984
	18.62	0								26	99.984
	18.64	36								26	99.984
	18.66	27								26.01	99.984
	18.68	14								26.02	99.984
	18.7	20								26.02	99.984
	18.72	10								26.03	99.984
	18.74	35								26.04	99.984
	18.76	12								26.04	99.984
	18.78	3								26.05	99.984
	18.8	0								26.05	99.984
	18.82	0								26.06	99.984
	18.84	21								26.07	99.983
	18.86	16								26.07	99.983
	18.88	30								26.08	99.983
	18.9	32								26.09	99.983
	18.92	0								26.09	99.983
	18.94	0								26.1	99.983
	18.96	15								26.1	99.983
	18.98	0								26.11	99.983
	19	16								26.12	99.983
	19.02	34								26.12	99.983
	19.04	0								26.13	99.983
	19.06	1								26.14	99.983
	19.08	14								26.14	99.983
	19.1	0								26.15	99.983
	19.12	22								26.16	99.983
	19.14	38								26.16	99.983
	19.16	33								26.17	99.983
	19.18	0								26.18	99.983
	19.2	0								26.18	99.983
	19.22	0								26.19	99.983
	19.24	13								26.2	99.983
	19.26	0								26.2	99.983
	19.28	20								26.21	99.983
	19.3	16								26.22	99.983
	19.32	20								26.22	99.983
	19.34	54								26.23	99.983
	19.36	19								26.24	99.983
	19.38	5								26.24	99.983
	19.4	34								26.25	99.983
	19.42	53								26.26	99.982
	19.44	40								26.26	99.982
	19.46	37								26.27	99.982
	19.48	26								26.28	99.982
	19.5	14								26.28	99.982
	19.52	1								26.29	99.982
	19.54	0								26.3	99.982
	19.56	15								26.31	99.982
	19.58	16								26.31	99.982
	19.6	45								26.32	99.982
	19.62	0								26.33	99.982
	19.64	26								26.33	99.982
	19.66	8								26.34	99.982
	19.68	7								26.35	99.982
	19.7	14								26.35	99.982
	19.72	0								26.36	99.982
	19.74	10								26.37	99.982
	19.76	2								26.38	99.982
	19.78	33								26.38	99.982
	19.8	2								26.39	99.982
	19.82	14								26.4	99.982
	19.84	8								26.4	99.982
	19.86	12								26.41	99.982
	19.88	40								26.42	99.982
	19.9	12								26.43	99.982
	19.92	0								26.43	99.982
	19.94	6								26.44	99.982
	19.96	0								26.45	99.981
	19.98	0								26.46	99.981
	20	3								26.46	99.981
	20.02	2								26.47	99.981
	20.04	0								26.48	99.981
	20.06	20								26.48	99.981
	20.08	16								26.49	99.981
	20.1	0								26.5	99.981
	20.12	0								26.51	99.981
	20.14	21								26.51	99.981
	20.16	39								26.52	99.981
	20.18	19								26.53	99.981
	20.2	10								26.54	99.981
	20.22	0								26.54	99.981
	20.24	6								26.55	99.981
	20.26	37								26.56	99.981
	20.28	7								26.57	99.981
	20.3	5								26.58	99.981
	20.32	12								26.58	99.981
	20.34	5								26.59	99.981
	20.36	26								26.6	99.981
	20.38	6								26.61	99.981
	20.4	48								26.61	99.981
	20.42	31								26.62	99.981
	20.44	11								26.63	99.981
	20.46	17								26.64	99.981
	20.48	13								26.65	99.981
	20.5	5								26.65	99.981
	20.52	34								26.66	99.981
	20.54	8								26.67	99.981
	20.56	14								26.68	99.981
	20.58	17								26.69	99.981
	20.6	44								26.69	99.981
	20.62	20								26.7	99.981
	20.64	6								26.71	99.981
	20.66	0								26.72	99.981
	20.68	0								26.73	99.981
	20.7	22								26.73	99.981
	20.72	0								26.74	99.981
	20.74	27								26.75	99.981
	20.76	28								26.76	99.98
	20.78	40								26.77	99.98
	20.8	11								26.78	99.98
	20.82	45								26.78	99.98
	20.84	15								26.79	99.98
	20.86	42								26.8	99.98
	20.88	0								26.81	99.98
	20.9	17								26.82	99.98
	20.92	7								26.82	99.98
	20.94	0								26.83	99.98
	20.96	0								26.84	99.98
	20.98	29								26.85	99.98
	21	27								26.86	99.98
	21.02	35								26.87	99.98
	21.04	30								26.88	99.98
	21.06	33								26.88	99.98
	21.08	16								26.89	99.98
	21.1	3								26.9	99.98
	21.12	39								26.91	99.98
	21.14	31								26.92	99.98
	21.16	33								26.93	99.98
	21.18	24								26.94	99.98
	21.2	21								26.94	99.98
	21.22	35								26.95	99.98
	21.24	24								26.96	99.98
	21.26	52								26.97	99.981
	21.28	22								26.98	99.981
	21.3	37								26.99	99.981
	21.32	81								27	99.981
	21.34	124								27.01	99.981
	21.36	113								27.01	99.981
	21.38	24								27.02	99.981
	21.4	74								27.03	99.981
	21.42	127								27.04	99.981
	21.44	145								27.05	99.981
	21.46	161								27.06	99.981
	21.48	132								27.07	99.981
	21.5	111								27.08	99.981
	21.52	49								27.08	99.981
	21.54	56								27.09	99.981
	21.56	66								27.1	99.981
	21.58	9								27.11	99.98
	21.6	26								27.12	99.98
	21.62	39								27.13	99.98
	21.64	14								27.14	99.98
	21.66	21								27.15	99.98
	21.68	17								27.16	99.98
	21.7	35								27.17	99.98
	21.72	50								27.17	99.98
	21.74	49								27.18	99.98
	21.76	14								27.19	99.98
	21.78	30								27.2	99.98
	21.8	18								27.21	99.98
	21.82	37								27.22	99.98
	21.84	47								27.23	99.98
	21.86	4								27.24	99.98
	21.88	5								27.25	99.98
	21.9	16								27.26	99.98
	21.92	15								27.27	99.98
	21.94	33								27.28	99.98
	21.96	68								27.29	99.98
	21.98	34								27.3	99.98
	22	18								27.3	99.98
	22.02	2								27.31	99.98
	22.04	21								27.32	99.98
	22.06	15								27.33	99.98
	22.08	34								27.34	99.98
	22.1	4								27.35	99.98
	22.12	37								27.36	99.98
	22.14	23								27.37	99.98
	22.16	5								27.38	99.98
	22.18	3								27.39	99.98
	22.2	13								27.4	99.98
	22.22	41								27.41	99.98
	22.24	9								27.42	99.98
	22.26	28								27.43	99.98
	22.28	0								27.44	99.98
	22.3	3								27.45	99.98
	22.32	29								27.46	99.98
	22.34	54								27.47	99.98
	22.36	18								27.48	99.98
	22.38	0								27.49	99.98
	22.4	0								27.5	99.98
	22.42	14								27.51	99.98
	22.44	59								27.52	99.98
	22.46	0								27.53	99.98
	22.48	16								27.54	99.98
	22.5	15								27.55	99.98
	22.52	0								27.56	99.98
	22.54	5								27.57	99.98
	22.56	10								27.58	99.98
	22.58	24								27.59	99.98
	22.6	0								27.6	99.98
	22.62	20								27.61	99.98
	22.64	3								27.62	99.98
	22.66	0								27.63	99.98
	22.68	72								27.64	99.98
	22.7	22								27.65	99.98
	22.72	7								27.66	99.98
	22.74	6								27.67	99.98
	22.76	20								27.68	99.98
	22.78	14								27.69	99.98
	22.8	0								27.7	99.98
	22.82	25								27.71	99.98
	22.84	14								27.72	99.98
	22.86	24								27.73	99.98
	22.88	30								27.74	99.98
	22.9	42								27.75	99.98
	22.92	45								27.76	99.98
	22.94	21								27.77	99.98
	22.96	0								27.78	99.98
	22.98	3								27.79	99.98
	23	41								27.8	99.98
	23.02	6								27.81	99.98
	23.04	0								27.82	99.98
	23.06	20								27.83	99.98
	23.08	56								27.84	99.98
	23.1	43								27.85	99.98
	23.12	40								27.86	99.98
	23.14	4								27.87	99.98
	23.16	33								27.88	99.98
	23.18	20								27.9	99.98
	23.2	8								27.91	99.98
	23.22	9								27.92	99.98
	23.24	22								27.93	99.98
	23.26	6								27.94	99.98
	23.28	7								27.95	99.979
	23.3	0								27.96	99.979
	23.32	1								27.97	99.979
	23.34	39								27.98	99.979
	23.36	50								27.99	99.979
	23.38	0								28	99.979
	23.4	0								28.01	99.979
	23.42	16								28.02	99.979
	23.44	0								28.04	99.979
	23.46	0								28.05	99.979
	23.48	3								28.06	99.979
	23.5	15								28.07	99.979
	23.52	42								28.08	99.979
	23.54	15								28.09	99.979
	23.56	22								28.1	99.979
	23.58	8								28.11	99.979
	23.6	29								28.12	99.979
	23.62	11								28.13	99.979
	23.64	15								28.14	99.979
	23.66	9								28.16	99.979
	23.68	3								28.17	99.979
	23.7	1								28.18	99.979
	23.72	13								28.19	99.979
	23.74	0								28.2	99.979
	23.76	23								28.21	99.979
	23.78	50								28.22	99.979
	23.8	46								28.23	99.979
	23.82	29								28.24	99.979
	23.84	23								28.26	99.979
	23.86	44								28.27	99.979
	23.88	83								28.28	99.978
	23.9	43								28.29	99.978
	23.92	39								28.3	99.978
	23.94	24								28.31	99.978
	23.96	91								28.32	99.978
	23.98	41								28.34	99.978
	24	71								28.35	99.978
	24.02	4								28.36	99.978
	24.04	8								28.37	99.978
	24.06	2								28.38	99.978
	24.08	37								28.39	99.978
	24.1	36								28.4	99.978
	24.12	0								28.42	99.978
	24.14	7								28.43	99.978
	24.16	5								28.44	99.978
	24.18	30								28.45	99.978
	24.2	39								28.46	99.978
	24.22	40								28.47	99.978
	24.24	16								28.48	99.978
	24.26	38								28.5	99.977
	24.28	11								28.51	99.977
	24.3	38								28.52	99.977
	24.32	33								28.53	99.977
	24.34	65								28.54	99.977
	24.36	44								28.55	99.977
	24.38	17								28.57	99.977
	24.4	19								28.58	99.977
	24.42	41								28.59	99.977
	24.44	69								28.6	99.977
	24.46	78								28.61	99.977
	24.48	72								28.62	99.977
	24.5	56								28.64	99.977
	24.52	18								28.65	99.977
	24.54	21								28.66	99.977
	24.56	30								28.67	99.976
	24.58	33								28.68	99.976
	24.6	43								28.7	99.976
	24.62	47								28.71	99.976
	24.64	25								28.72	99.976
	24.66	31								28.73	99.976
	24.68	20								28.74	99.976
	24.7	62								28.76	99.976
	24.72	77								28.77	99.976
	24.74	21								28.78	99.976
	24.76	50								28.79	99.976
	24.78	10								28.8	99.976
	24.8	105								28.82	99.975
	24.82	85								28.83	99.975
	24.84	88								28.84	99.975
	24.86	50								28.85	99.975
	24.88	78								28.86	99.975
	24.9	120								28.88	99.975
	24.92	133								28.89	99.975
	24.94	160								28.9	99.975
	24.96	158								28.91	99.975
	24.98	150								28.93	99.975
	25	146								28.94	99.975
	25.02	184								28.95	99.974
	25.04	177								28.96	99.974
	25.06	199								28.97	99.974
	25.08	200								28.99	99.974
	25.1	191								29	99.974
	25.12	192								29.01	99.974
	25.14	176								29.02	99.974
	25.16	175								29.04	99.974
	25.18	143								29.05	99.974
	25.2	147								29.06	99.974
	25.22	151								29.07	99.973
	25.24	152								29.09	99.973
	25.26	54								29.1	99.973
	25.28	107								29.11	99.973
	25.3	74								29.12	99.973
	25.32	96								29.14	99.973
	25.34	64								29.15	99.973
	25.36	111								29.16	99.973
	25.38	92								29.17	99.973
	25.4	111								29.19	99.972
	25.42	92								29.2	99.972
	25.44	110								29.21	99.972
	25.46	62								29.22	99.972
	25.48	115								29.24	99.972
	25.5	79								29.25	99.972
	25.52	40								29.26	99.972
	25.54	17								29.27	99.972
	25.56	75								29.29	99.971
	25.58	68								29.3	99.971
	25.6	104								29.31	99.971
	25.62	101								29.32	99.971
	25.64	104								29.34	99.971
	25.66	83								29.35	99.971
	25.68	97								29.36	99.971
	25.7	95								29.37	99.97
	25.72	95								29.39	99.97
	25.74	119								29.4	99.97
	25.76	92								29.41	99.97
	25.78	126								29.43	99.97
	25.8	79								29.44	99.97
	25.82	105								29.45	99.97
	25.84	123								29.46	99.969
	25.86	130								29.48	99.969
	25.88	83								29.49	99.969
	25.9	122								29.5	99.969
	25.92	95								29.52	99.969
	25.94	176								29.53	99.969
	25.96	129								29.54	99.968
	25.98	171								29.56	99.968
	26	146								29.57	99.968
	26.02	184								29.58	99.968
	26.04	266								29.6	99.968
	26.06	232								29.61	99.968
	26.08	284								29.62	99.968
	26.1	275								29.64	99.967
	26.12	302								29.65	99.967
	26.14	258								29.66	99.967
	26.16	278								29.67	99.967
	26.18	300								29.69	99.967
	26.2	399								29.7	99.967
	26.22	420								29.71	99.966
	26.24	495								29.73	99.966
	26.26	557								29.74	99.966
	26.28	591								29.75	99.966
	26.3	697								29.77	99.966
	26.32	804								29.78	99.966
	26.34	967								29.79	99.965
	26.36	1224								29.81	99.965
	26.38	1403								29.82	99.965
	26.4	1719								29.83	99.965
	26.42	1911								29.85	99.965
	26.44	2369								29.86	99.965
	26.46	2661								29.87	99.964
	26.48	3035								29.89	99.964
	26.5	3423								29.9	99.964
	26.52	3661								29.92	99.964
	26.54	3883								29.93	99.964
	26.56	3790								29.94	99.964
	26.58	3670								29.96	99.963
	26.6	3447								29.97	99.963
	26.62	3020								29.98	99.963
	26.64	2703								30	99.963
	26.66	2185								30.01	99.963
	26.68	1810								30.02	99.963
	26.7	1452								30.04	99.962
	26.72	1120								30.05	99.962
	26.74	976								30.06	99.962
	26.76	761								30.08	99.962
	26.78	641								30.09	99.962
	26.8	595								30.11	99.962
	26.82	503								30.12	99.961
	26.84	479								30.13	99.961
	26.86	438								30.15	99.961
	26.88	382								30.16	99.961
	26.9	358								30.17	99.961
	26.92	368								30.19	99.96
	26.94	299								30.2	99.96
	26.96	308								30.21	99.96
	26.98	235								30.23	99.96
	27	252								30.24	99.96
	27.02	242								30.26	99.96
	27.04	281								30.27	99.959
	27.06	198								30.28	99.959
	27.08	181								30.3	99.959
	27.1	141								30.31	99.959
	27.12	186								30.33	99.959
	27.14	175								30.34	99.959
	27.16	166								30.35	99.958
	27.18	163								30.37	99.958
	27.2	194								30.38	99.958
	27.22	217								30.39	99.958
	27.24	196								30.41	99.958
	27.26	177								30.42	99.957
	27.28	136								30.44	99.957
	27.3	108								30.45	99.957
	27.32	131								30.46	99.957
	27.34	121								30.48	99.957
	27.36	145								30.49	99.956
	27.38	147								30.5	99.956
	27.4	117								30.52	99.956
	27.42	171								30.53	99.956
	27.44	131								30.55	99.956
	27.46	140								30.56	99.956
	27.48	152								30.58	99.955
	27.5	69								30.59	99.955
	27.52	66								30.6	99.955
	27.54	70								30.62	99.955
	27.56	84								30.63	99.955
	27.58	109								30.65	99.954
	27.6	106								30.66	99.954
	27.62	72								30.67	99.954
	27.64	80								30.69	99.954
	27.66	92								30.7	99.954
	27.68	101								30.72	99.953
	27.7	78								30.73	99.953
	27.72	123								30.74	99.953
	27.74	130								30.76	99.953
	27.76	147								30.77	99.953
	27.78	162								30.79	99.953
	27.8	153								30.8	99.952
	27.82	98								30.82	99.952
	27.84	83								30.83	99.952
	27.86	88								30.84	99.952
	27.88	41								30.86	99.952
	27.9	25								30.87	99.951
	27.92	17								30.89	99.951
	27.94	28								30.9	99.951
	27.96	51								30.92	99.951
	27.98	54								30.93	99.951
	28	70								30.94	99.95
	28.02	58								30.96	99.95
	28.04	23								30.97	99.95
	28.06	35								30.99	99.95
	28.08	0								31	99.95
	28.1	9								31.02	99.949
	28.12	62								31.03	99.949
	28.14	36								31.05	99.949
	28.16	48								31.06	99.949
	28.18	29								31.07	99.949
	28.2	16								31.09	99.949
	28.22	24								31.1	99.948
	28.24	62								31.12	99.948
	28.26	43								31.13	99.948
	28.28	81								31.15	99.948
	28.3	60								31.16	99.948
	28.32	85								31.18	99.947
	28.34	51								31.19	99.947
	28.36	96								31.21	99.947
	28.38	29								31.22	99.947
	28.4	76								31.24	99.947
	28.42	64								31.25	99.947
	28.44	52								31.26	99.946
	28.46	34								31.28	99.946
	28.48	60								31.29	99.946
	28.5	81								31.31	99.946
	28.52	8								31.32	99.946
	28.54	19								31.34	99.945
	28.56	0								31.35	99.945
	28.58	0								31.37	99.945
	28.6	0								31.38	99.945
	28.62	16								31.4	99.945
	28.64	45								31.41	99.945
	28.66	22								31.42	99.944
	28.68	17								31.44	99.944
	28.7	27								31.45	99.944
	28.72	2								31.47	99.944
	28.74	36								31.48	99.944
	28.76	29								31.5	99.943
	28.78	9								31.51	99.943
	28.8	40								31.53	99.943
	28.82	7								31.54	99.943
	28.84	25								31.56	99.943
	28.86	84								31.57	99.943
	28.88	68								31.59	99.942
	28.9	64								31.6	99.942
	28.92	41								31.62	99.942
	28.94	25								31.63	99.942
	28.96	3								31.65	99.942
	28.98	2								31.66	99.941
	29	15								31.68	99.941
	29.02	60								31.69	99.941
	29.04	33								31.71	99.941
	29.06	41								31.72	99.941
	29.08	24								31.74	99.94
	29.1	15								31.75	99.94
	29.12	25								31.77	99.94
	29.14	42								31.78	99.94
	29.16	29								31.8	99.94
	29.18	48								31.81	99.94
	29.2	27								31.83	99.939
	29.22	1								31.84	99.939
	29.24	19								31.86	99.939
	29.26	15								31.87	99.939
	29.28	43								31.89	99.939
	29.3	34								31.9	99.939
	29.32	19								31.92	99.938
	29.34	4								31.93	99.938
	29.36	0								31.95	99.938
	29.38	9								31.96	99.938
	29.4	45								31.98	99.938
	29.42	73								31.99	99.937
	29.44	39								32.01	99.937
	29.46	54								32.02	99.937
	29.48	49								32.04	99.937
	29.5	25								32.05	99.937
	29.52	40								32.07	99.937
	29.54	44								32.08	99.936
	29.56	46								32.1	99.936
	29.58	15								32.11	99.936
	29.6	76								32.13	99.936
	29.62	71								32.14	99.936
	29.64	83								32.16	99.936
	29.66	116								32.17	99.935
	29.68	106								32.19	99.935
	29.7	92								32.2	99.935
	29.72	97								32.22	99.935
	29.74	119								32.23	99.935
	29.76	95								32.25	99.935
	29.78	95								32.26	99.934
	29.8	154								32.28	99.934
	29.82	102								32.29	99.934
	29.84	96								32.31	99.934
	29.86	115								32.32	99.934
	29.88	88								32.34	99.934
	29.9	66								32.36	99.933
	29.92	100								32.37	99.933
	29.94	60								32.39	99.933
	29.96	27								32.4	99.933
	29.98	51								32.42	99.933
	30	44								32.43	99.933
	30.02	20								32.45	99.932
	30.04	22								32.46	99.932
	30.06	14								32.48	99.932
	30.08	5								32.49	99.932
	30.1	8								32.51	99.932
	30.12	13								32.52	99.932
	30.14	14								32.54	99.931
	30.16	27								32.56	99.931
	30.18	7								32.57	99.931
	30.2	9								32.59	99.931
	30.22	0								32.6	99.931
	30.24	20								32.62	99.931
	30.26	20								32.63	99.93
	30.28	22								32.65	99.93
	30.3	40								32.66	99.93
	30.32	20								32.68	99.93
	30.34	0								32.7	99.93
	30.36	79								32.71	99.93
	30.38	58								32.73	99.929
	30.4	59								32.74	99.929
	30.42	88								32.76	99.929
	30.44	74								32.77	99.929
	30.46	49								32.79	99.929
	30.48	98								32.8	99.929
	30.5	96								32.82	99.928
	30.52	137								32.83	99.928
	30.54	153								32.85	99.928
	30.56	267								32.87	99.928
	30.58	422								32.88	99.928
	30.6	965								32.9	99.928
	30.62	1605								32.91	99.927
	30.64	1692								32.93	99.927
	30.66	798								32.94	99.927
	30.68	181								32.96	99.927
	30.7	172								32.98	99.927
	30.72	229								32.99	99.927
	30.74	71								33.01	99.926
	30.76	141								33.02	99.926
	30.78	98								33.04	99.926
	30.8	63								33.05	99.926
	30.82	161								33.07	99.926
	30.84	180								33.08	99.926
	30.86	220								33.1	99.926
	30.88	255								33.12	99.925
	30.9	171								33.13	99.925
	30.92	163								33.15	99.925
	30.94	69								33.16	99.925
	30.96	50								33.18	99.925
	30.98	40								33.19	99.925
	31	6								33.21	99.924
	31.02	71								33.23	99.924
	31.04	48								33.24	99.924
	31.06	46								33.26	99.924
	31.08	14								33.27	99.924
	31.1	3								33.29	99.924
	31.12	13								33.3	99.924
	31.14	21								33.32	99.923
	31.16	18								33.34	99.923
	31.18	21								33.35	99.923
	31.2	26								33.37	99.923
	31.22	95								33.38	99.923
	31.24	67								33.4	99.923
	31.26	18								33.41	99.922
	31.28	35								33.43	99.922
	31.3	20								33.45	99.922
	31.32	5								33.46	99.922
	31.34	13								33.48	99.922
	31.36	49								33.49	99.922
	31.38	26								33.51	99.922
	31.4	48								33.53	99.921
	31.42	92								33.54	99.921
	31.44	46								33.56	99.921
	31.46	121								33.57	99.921
	31.48	108								33.59	99.921
	31.5	56								33.6	99.921
	31.52	96								33.62	99.921
	31.54	78								33.64	99.92
	31.56	96								33.65	99.92
	31.58	109								33.67	99.92
	31.6	127								33.68	99.92
	31.62	65								33.7	99.92
	31.64	88								33.72	99.92
	31.66	61								33.73	99.919
	31.68	106								33.75	99.919
	31.7	141								33.76	99.919
	31.72	114								33.78	99.919
	31.74	180								33.8	99.919
	31.76	175								33.81	99.919
	31.78	166								33.83	99.919
	31.8	214								33.84	99.918
	31.82	189								33.86	99.918
	31.84	168								33.88	99.918
	31.86	198								33.89	99.918
	31.88	198								33.91	99.918
	31.9	238								33.92	99.918
	31.92	355								33.94	99.918
	31.94	339								33.95	99.917
	31.96	518								33.97	99.917
	31.98	906								33.99	99.917
	32	1339								34	99.917
	32.02	1302								34.02	99.917
	32.04	914								34.03	99.917
	32.06	353								34.05	99.917
	32.08	176								34.07	99.916
	32.1	374								34.08	99.916
	32.12	704								34.1	99.916
	32.14	412								34.11	99.916
	32.16	186								34.13	99.916
	32.18	174								34.15	99.916
	32.2	114								34.16	99.916
	32.22	64								34.18	99.916
	32.24	43								34.19	99.915
	32.26	29								34.21	99.915
	32.28	24								34.23	99.915
	32.3	9								34.24	99.915
	32.32	60								34.26	99.915
	32.34	0								34.27	99.915
	32.36	35								34.29	99.915
	32.38	25								34.3	99.914
	32.4	18								34.32	99.914
	32.42	10								34.34	99.914
	32.44	4								34.35	99.914
	32.46	0								34.37	99.914
	32.48	0								34.38	99.914
	32.5	22								34.4	99.914
	32.52	19								34.42	99.913
	32.54	11								34.43	99.913
	32.56	7								34.45	99.913
	32.58	30								34.46	99.913
	32.6	28								34.48	99.913
	32.62	0								34.5	99.913
	32.64	13								34.51	99.913
	32.66	9								34.53	99.912
	32.68	19								34.55	99.912
	32.7	60								34.56	99.912
	32.72	31								34.58	99.912
	32.74	52								34.59	99.912
	32.76	72								34.61	99.912
	32.78	33								34.63	99.912
	32.8	49								34.64	99.912
	32.82	38								34.66	99.911
	32.84	17								34.67	99.911
	32.86	61								34.69	99.911
	32.88	18								34.71	99.911
	32.9	62								34.72	99.911
	32.92	36								34.74	99.911
	32.94	45								34.75	99.911
	32.96	44								34.77	99.91
	32.98	23								34.79	99.91
	33	49								34.8	99.91
	33.02	41								34.82	99.91
	33.04	52								34.84	99.91
	33.06	35								34.85	99.91
	33.08	71								34.87	99.91
	33.1	67								34.88	99.91
	33.12	34								34.9	99.909
	33.14	58								34.92	99.909
	33.16	55								34.93	99.909
	33.18	80								34.95	99.909
	33.2	96								34.96	99.909
	33.22	75								34.98	99.909
	33.24	83								35	99.909
	33.26	123								35.01	99.909
	33.28	111								35.03	99.908
	33.3	169								35.05	99.908
	33.32	89								35.06	99.908
	33.34	102								35.08	99.908
	33.36	121								35.09	99.908
	33.38	85								35.11	99.908
	33.4	128								35.13	99.908
	33.42	147								35.14	99.907
	33.44	202								35.16	99.907
	33.46	250								35.17	99.907
	33.48	254								35.19	99.907
	33.5	260								35.21	99.907
	33.52	285								35.22	99.907
	33.54	327								35.24	99.907
	33.56	390								35.26	99.907
	33.58	521								35.27	99.906
	33.6	626								35.29	99.906
	33.62	752								35.3	99.906
	33.64	867								35.32	99.906
	33.66	1071								35.34	99.906
	33.68	1246								35.35	99.906
	33.7	1574								35.37	99.906
	33.72	1879								35.38	99.906
	33.74	2136								35.4	99.905
	33.76	2323								35.42	99.905
	33.78	2452								35.43	99.905
	33.8	2570								35.45	99.905
	33.82	2582								35.46	99.905
	33.84	2515								35.48	99.905
	33.86	2480								35.5	99.905
	33.88	2383								35.51	99.905
	33.9	2334								35.53	99.904
	33.92	2081								35.55	99.904
	33.94	1879								35.56	99.904
	33.96	1674								35.58	99.904
	33.98	1325								35.59	99.904
	34	1154								35.61	99.904
	34.02	974								35.63	99.904
	34.04	849								35.64	99.904
	34.06	683								35.66	99.903
	34.08	659								35.67	99.903
	34.1	487								35.69	99.903
	34.12	433								35.71	99.903
	34.14	337								35.72	99.903
	34.16	348								35.74	99.903
	34.18	232								35.76	99.903
	34.2	281								35.77	99.903
	34.22	198								35.79	99.902
	34.24	192								35.8	99.902
	34.26	136								35.82	99.902
	34.28	167								35.84	99.902
	34.3	154								35.85	99.902
	34.32	97								35.87	99.902
	34.34	100								35.89	99.902
	34.36	77								35.9	99.902
	34.38	37								35.92	99.901
	34.4	63								35.93	99.901
	34.42	75								35.95	99.901
	34.44	63								35.97	99.901
	34.46	69								35.98	99.901
	34.48	61								36	99.901
	34.5	42								36.01	99.901
	34.52	24								36.03	99.901
	34.54	22								36.05	99.9
	34.56	10								36.06	99.9
	34.58	32								36.08	99.9
	34.6	55								36.1	99.9
	34.62	43								36.11	99.9
	34.64	32								36.13	99.9
	34.66	36								36.14	99.9
	34.68	14								36.16	99.9
	34.7	0								36.18	99.899
	34.72	13								36.19	99.899
	34.74	0								36.21	99.899
	34.76	0								36.23	99.899
	34.78	11								36.24	99.899
	34.8	21								36.26	99.899
	34.82	22								36.27	99.899
	34.84	0								36.29	99.899
	34.86	0								36.31	99.898
	34.88	13								36.32	99.898
	34.9	5								36.34	99.898
	34.92	27								36.36	99.898
	34.94	63								36.37	99.898
	34.96	43								36.39	99.898
	34.98	18								36.4	99.898
	35	46								36.42	99.898
	35.02	29								36.44	99.897
	35.04	60								36.45	99.897
	35.06	32								36.47	99.897
	35.08	44								36.49	99.897
	35.1	50								36.5	99.897
	35.12	55								36.52	99.897
	35.14	61								36.53	99.897
	35.16	41								36.55	99.897
	35.18	35								36.57	99.897
	35.2	22								36.58	99.896
	35.22	27								36.6	99.896
	35.24	7								36.62	99.896
	35.26	58								36.63	99.896
	35.28	55								36.65	99.896
	35.3	108								36.66	99.896
	35.32	121								36.68	99.896
	35.34	105								36.7	99.896
	35.36	172								36.71	99.895
	35.38	227								36.73	99.895
	35.4	265								36.75	99.895
	35.42	273								36.76	99.895
	35.44	263								36.78	99.895
	35.46	161								36.79	99.895
	35.48	100								36.81	99.895
	35.5	86								36.83	99.895
	35.52	60								36.84	99.894
	35.54	37								36.86	99.894
	35.56	68								36.87	99.894
	35.58	79								36.89	99.894
	35.6	20								36.91	99.894
	35.62	65								36.92	99.894
	35.64	56								36.94	99.894
	35.66	22								36.96	99.894
	35.68	81								36.97	99.894
	35.7	47								36.99	99.893
	35.72	41								37	99.893
	35.74	60								37.02	99.893
	35.76	48								37.04	99.893
	35.78	30								37.05	99.893
	35.8	82								37.07	99.893
	35.82	55								37.09	99.893
	35.84	35								37.1	99.893
	35.86	34								37.12	99.892
	35.88	50								37.13	99.892
	35.9	25								37.15	99.892
	35.92	50								37.17	99.892
	35.94	72								37.18	99.892
	35.96	31								37.2	99.892
	35.98	62								37.21	99.892
	36	57								37.23	99.892
	36.02	57								37.25	99.891
	36.04	86								37.26	99.891
	36.06	79								37.28	99.891
	36.08	21								37.3	99.891
	36.1	25								37.31	99.891
	36.12	59								37.33	99.891
	36.14	35								37.34	99.891
	36.16	38								37.36	99.891
	36.18	52								37.38	99.891
	36.2	32								37.39	99.89
	36.22	10								37.41	99.89
	36.24	5								37.42	99.89
	36.26	6								37.44	99.89
	36.28	2								37.46	99.89
	36.3	21								37.47	99.89
	36.32	28								37.49	99.89
	36.34	51								37.5	99.89
	36.36	85								37.52	99.889
	36.38	38								37.54	99.889
	36.4	21								37.55	99.889
	36.42	31								37.57	99.889
	36.44	22								37.59	99.889
	36.46	13								37.6	99.889
	36.48	31								37.62	99.889
	36.5	0								37.63	99.889
	36.52	4								37.65	99.889
	36.54	4								37.67	99.888
	36.56	15								37.68	99.888
	36.58	0								37.7	99.888
	36.6	16								37.71	99.888
	36.62	32								37.73	99.888
	36.64	34								37.75	99.888
	36.66	51								37.76	99.888
	36.68	21								37.78	99.888
	36.7	21								37.79	99.888
	36.72	8								37.81	99.887
	36.74	15								37.83	99.887
	36.76	12								37.84	99.887
	36.78	1								37.86	99.887
	36.8	33								37.87	99.887
	36.82	61								37.89	99.887
	36.84	20								37.91	99.887
	36.86	38								37.92	99.887
	36.88	52								37.94	99.887
	36.9	35								37.95	99.886
	36.92	35								37.97	99.886
	36.94	31								37.99	99.886
	36.96	25								38	99.886
	36.98	56								38.02	99.886
	37	64								38.03	99.886
	37.02	68								38.05	99.886
	37.04	67								38.07	99.886
	37.06	61								38.08	99.885
	37.08	49								38.1	99.885
	37.1	70								38.11	99.885
	37.12	115								38.13	99.885
	37.14	77								38.15	99.885
	37.16	73								38.16	99.885
	37.18	80								38.18	99.885
	37.2	67								38.19	99.885
	37.22	76								38.21	99.885
	37.24	40								38.23	99.884
	37.26	58								38.24	99.884
	37.28	76								38.26	99.884
	37.3	37								38.28	99.884
	37.32	79								38.29	99.884
	37.34	81								38.31	99.884
	37.36	64								38.32	99.884
	37.38	65								38.34	99.884
	37.4	94								38.35	99.884
	37.42	73								38.37	99.883
	37.44	65								38.39	99.883
	37.46	54								38.4	99.883
	37.48	109								38.42	99.883
	37.5	90								38.43	99.883
	37.52	89								38.45	99.883
	37.54	89								38.47	99.883
	37.56	114								38.48	99.883
	37.58	92								38.5	99.883
	37.6	92								38.51	99.882
	37.62	107								38.53	99.882
	37.64	114								38.55	99.882
	37.66	163								38.56	99.882
	37.68	185								38.58	99.882
	37.7	242								38.59	99.882
	37.72	346								38.61	99.882
	37.74	350								38.63	99.882
	37.76	431								38.64	99.882
	37.78	518								38.66	99.881
	37.8	534								38.67	99.881
	37.82	634								38.69	99.881
	37.84	730								38.71	99.881
	37.86	795								38.72	99.881
	37.88	845								38.74	99.881
	37.9	939								38.75	99.881
	37.92	810								38.77	99.881
	37.94	816								38.79	99.88
	37.96	763								38.8	99.88
	37.98	684								38.82	99.88
	38	534								38.83	99.88
	38.02	502								38.85	99.88
	38.04	465								38.86	99.88
	38.06	320								38.88	99.88
	38.08	294								38.9	99.88
	38.1	224								38.91	99.88
	38.12	163								38.93	99.879
	38.14	125								38.94	99.879
	38.16	144								38.96	99.879
	38.18	70								38.97	99.879
	38.2	71								38.99	99.879
	38.22	59								39.01	99.879
	38.24	79								39.02	99.879
	38.26	97								39.04	99.879
	38.28	68								39.05	99.879
	38.3	69								39.07	99.878
	38.32	70								39.09	99.878
	38.34	47								39.1	99.878
	38.36	26								39.12	99.878
	38.38	9								39.13	99.878
	38.4	1								39.15	99.878
	38.42	4								39.16	99.878
	38.44	0								39.18	99.878
	38.46	6								39.2	99.878
	38.48	16								39.21	99.877
	38.5	71								39.23	99.877
	38.52	35								39.24	99.877
	38.54	3								39.26	99.877
	38.56	25								39.27	99.877
	38.58	0								39.29	99.877
	38.6	27								39.31	99.877
	38.62	11								39.32	99.877
	38.64	38								39.34	99.876
	38.66	28								39.35	99.876
	38.68	56								39.37	99.876
	38.7	26								39.38	99.876
	38.72	39								39.4	99.876
	38.74	41								39.41	99.876
	38.76	45								39.43	99.876
	38.78	84								39.45	99.876
	38.8	91								39.46	99.876
	38.82	124								39.48	99.875
	38.84	139								39.49	99.875
	38.86	113								39.51	99.875
	38.88	106								39.52	99.875
	38.9	155								39.54	99.875
	38.92	135								39.55	99.875
	38.94	117								39.57	99.875
	38.96	174								39.59	99.875
	38.98	166								39.6	99.875
	39	141								39.62	99.874
	39.02	132								39.63	99.874
	39.04	128								39.65	99.874
	39.06	91								39.66	99.874
	39.08	80								39.68	99.874
	39.1	54								39.7	99.874
	39.12	66								39.71	99.874
	39.14	50								39.73	99.874
	39.16	27								39.74	99.874
	39.18	33								39.76	99.873
	39.2	30								39.77	99.873
	39.22	6								39.79	99.873
	39.24	28								39.8	99.873
	39.26	30								39.82	99.873
	39.28	12								39.83	99.873
	39.3	30								39.85	99.873
	39.32	33								39.87	99.873
	39.34	11								39.88	99.873
	39.36	14								39.9	99.872
	39.38	46								39.91	99.872
	39.4	50								39.93	99.872
	39.42	7								39.94	99.872
	39.44	41								39.96	99.872
	39.46	44								39.97	99.872
	39.48	35								39.99	99.872
	39.5	18								40	99.872
	39.52	53								40.02	99.872
	39.54	15								40.04	99.871
	39.56	32								40.05	99.871
	39.58	56								40.07	99.871
	39.6	42								40.08	99.871
	39.62	39								40.1	99.871
	39.64	8								40.11	99.871
	39.66	69								40.13	99.871
	39.68	46								40.14	99.871
	39.7	5								40.16	99.871
	39.72	7								40.17	99.871
	39.74	18								40.19	99.87
	39.76	9								40.2	99.87
	39.78	4								40.22	99.87
	39.8	10								40.24	99.87
	39.82	14								40.25	99.87
	39.84	23								40.27	99.87
	39.86	47								40.28	99.87
	39.88	40								40.3	99.87
	39.9	20								40.31	99.87
	39.92	0								40.33	99.869
	39.94	0								40.34	99.869
	39.96	0								40.36	99.869
	39.98	0								40.37	99.869
	40	0								40.39	99.869
	40.02	3								40.4	99.869
	40.04	33								40.42	99.869
	40.06	0								40.43	99.869
	40.08	3								40.45	99.869
	40.1	0								40.46	99.868
	40.12	31								40.48	99.868
	40.14	30								40.49	99.868
	40.16	8								40.51	99.868
	40.18	40								40.52	99.868
	40.2	16								40.54	99.868
	40.22	12								40.55	99.868
	40.24	0								40.57	99.868
	40.26	2								40.58	99.868
	40.28	0								40.6	99.868
	40.3	36								40.61	99.867
	40.32	11								40.63	99.867
	40.34	38								40.64	99.867
	40.36	65								40.66	99.867
	40.38	67								40.67	99.867
	40.4	40								40.69	99.867
	40.42	61								40.7	99.867
	40.44	46								40.72	99.867
	40.46	0								40.73	99.867
	40.48	23								40.75	99.866
	40.5	66								40.76	99.866
	40.52	11								40.78	99.866
	40.54	16								40.79	99.866
	40.56	31								40.81	99.866
	40.58	29								40.82	99.866
	40.6	17								40.84	99.866
	40.62	17								40.85	99.866
	40.64	31								40.87	99.866
	40.66	26								40.88	99.866
	40.68	1								40.9	99.865
	40.7	5								40.91	99.865
	40.72	0								40.93	99.865
	40.74	10								40.94	99.865
	40.76	13								40.96	99.865
	40.78	5								40.97	99.865
	40.8	22								40.99	99.865
	40.82	12								41	99.865
	40.84	7								41.02	99.865
	40.86	3								41.03	99.864
	40.88	8								41.05	99.864
	40.9	2								41.06	99.864
	40.92	49								41.08	99.864
	40.94	20								41.09	99.864
	40.96	20								41.11	99.864
	40.98	4								41.12	99.864
	41	40								41.14	99.864
	41.02	27								41.15	99.864
	41.04	20								41.17	99.864
	41.06	36								41.18	99.863
	41.08	0								41.19	99.863
	41.1	1								41.21	99.863
	41.12	21								41.22	99.863
	41.14	35								41.24	99.863
	41.16	2								41.25	99.863
	41.18	20								41.27	99.863
	41.2	12								41.28	99.863
	41.22	8								41.3	99.863
	41.24	11								41.31	99.863
	41.26	34								41.33	99.863
	41.28	20								41.34	99.862
	41.3	18								41.36	99.862
	41.32	37								41.37	99.862
	41.34	0								41.38	99.862
	41.36	0								41.4	99.862
	41.38	59								41.41	99.862
	41.4	40								41.43	99.862
	41.42	11								41.44	99.862
	41.44	2								41.46	99.862
	41.46	21								41.47	99.862
	41.48	14								41.49	99.861
	41.5	2								41.5	99.861
	41.52	0								41.51	99.861
	41.54	0								41.53	99.861
	41.56	42								41.54	99.861
	41.58	13								41.56	99.861
	41.6	29								41.57	99.861
	41.62	7								41.59	99.861
	41.64	27								41.6	99.861
	41.66	27								41.62	99.861
	41.68	5								41.63	99.861
	41.7	32								41.64	99.86
	41.72	10								41.66	99.86
	41.74	23								41.67	99.86
	41.76	19								41.69	99.86
	41.78	18								41.7	99.86
	41.8	17								41.72	99.86
	41.82	5								41.73	99.86
	41.84	14								41.74	99.86
	41.86	0								41.76	99.86
	41.88	10								41.77	99.86
	41.9	0								41.79	99.859
	41.92	18								41.8	99.859
	41.94	19								41.82	99.859
	41.96	2								41.83	99.859
	41.98	27								41.84	99.859
	42	26								41.86	99.859
	42.02	12								41.87	99.859
	42.04	25								41.89	99.859
	42.06	3								41.9	99.859
	42.08	22								41.92	99.859
	42.1	19								41.93	99.859
	42.12	8								41.94	99.858
	42.14	15								41.96	99.858
	42.16	30								41.97	99.858
	42.18	35								41.99	99.858
	42.2	24								42	99.858
	42.22	10								42.01	99.858
	42.24	21								42.03	99.858
	42.26	6								42.04	99.858
	42.28	0								42.06	99.858
	42.3	23								42.07	99.858
	42.32	11								42.08	99.858
	42.34	4								42.1	99.858
	42.36	28								42.11	99.857
	42.38	27								42.13	99.857
	42.4	23								42.14	99.857
	42.42	32								42.15	99.857
	42.44	82								42.17	99.857
	42.46	62								42.18	99.857
	42.48	36								42.2	99.857
	42.5	40								42.21	99.857
	42.52	43								42.22	99.857
	42.54	81								42.24	99.857
	42.56	81								42.25	99.857
	42.58	44								42.26	99.857
	42.6	73								42.28	99.856
	42.62	74								42.29	99.856
	42.64	65								42.3	99.856
	42.66	38								42.32	99.856
	42.68	48								42.33	99.856
	42.7	58								42.35	99.856
	42.72	43								42.36	99.856
	42.74	15								42.37	99.856
	42.76	53								42.39	99.856
	42.78	41								42.4	99.856
	42.8	54								42.41	99.856
	42.82	27								42.43	99.856
	42.84	47								42.44	99.855
	42.86	62								42.45	99.855
	42.88	0								42.47	99.855
	42.9	0								42.48	99.855
	42.92	23								42.49	99.855
	42.94	17								42.51	99.855
	42.96	16								42.52	99.855
	42.98	29								42.53	99.855
	43	26								42.55	99.855
	43.02	1								42.56	99.855
	43.04	7								42.57	99.855
	43.06	6								42.59	99.855
	43.08	0								42.6	99.854
	43.1	18								42.61	99.854
	43.12	0								42.63	99.854
	43.14	3								42.64	99.854
	43.16	46								42.65	99.854
	43.18	0								42.66	99.854
	43.2	16								42.68	99.854
	43.22	5								42.69	99.854
	43.24	27								42.7	99.854
	43.26	10								42.72	99.854
	43.28	19								42.73	99.854
	43.3	29								42.74	99.854
	43.32	61								42.75	99.854
	43.34	49								42.77	99.854
	43.36	5								42.78	99.853
	43.38	34								42.79	99.853
	43.4	12								42.81	99.853
	43.42	22								42.82	99.853
	43.44	3								42.83	99.853
	43.46	26								42.84	99.853
	43.48	0								42.86	99.853
	43.5	0								42.87	99.853
	43.52	28								42.88	99.853
	43.54	0								42.89	99.853
	43.56	0								42.91	99.853
	43.58	31								42.92	99.853
	43.6	0								42.93	99.853
	43.62	3								42.94	99.852
	43.64	25								42.96	99.852
	43.66	21								42.97	99.852
	43.68	8								42.98	99.852
	43.7	38								42.99	99.852
	43.72	62								43	99.852
	43.74	151								43.02	99.852
	43.76	266								43.03	99.852
	43.78	276								43.04	99.852
	43.8	230								43.05	99.852
	43.82	221								43.07	99.852
	43.84	339								43.08	99.852
	43.86	549								43.09	99.852
	43.88	295								43.1	99.852
	43.9	98								43.11	99.852
	43.92	24								43.12	99.851
	43.94	33								43.14	99.851
	43.96	18								43.15	99.851
	43.98	12								43.16	99.851
	44	3								43.17	99.851
	44.02	43								43.18	99.851
	44.04	22								43.2	99.851
	44.06	5								43.21	99.851
	44.08	8								43.22	99.851
	44.1	0								43.23	99.851
	44.12	20								43.24	99.851
	44.14	2								43.25	99.851
	44.16	0								43.27	99.851
	44.18	22								43.28	99.851
	44.2	1								43.29	99.851
	44.22	0								43.3	99.851
	44.24	0								43.31	99.85
	44.26	0								43.32	99.85
	44.28	0								43.33	99.85
	44.3	0								43.35	99.85
	44.32	4								43.36	99.85
	44.34	6								43.37	99.85
	44.36	3								43.38	99.85
	44.38	0								43.39	99.85
	44.4	0								43.4	99.85
	44.42	6								43.41	99.85
	44.44	0								43.42	99.85
	44.46	0								43.44	99.85
	44.48	11								43.45	99.85
	44.5	0								43.46	99.85
	44.52	0								43.47	99.85
	44.54	0								43.48	99.85
	44.56	18								43.49	99.85
	44.58	2								43.5	99.849
	44.6	0								43.51	99.849
	44.62	11								43.52	99.849
	44.64	27								43.54	99.849
	44.66	2								43.55	99.849
	44.68	6								43.56	99.849
	44.7	19								43.57	99.849
	44.72	18								43.58	99.849
	44.74	39								43.59	99.849
	44.76	52								43.6	99.849
	44.78	94								43.61	99.849
	44.8	130								43.62	99.849
	44.82	328								43.63	99.849
	44.84	548								43.64	99.849
	44.86	741								43.65	99.849
	44.88	1100								43.67	99.849
	44.9	1136								43.68	99.849
	44.92	681								43.69	99.848
	44.94	220								43.7	99.848
	44.96	11								43.71	99.848
	44.98	29								43.72	99.848
	45	25								43.73	99.848
	45.02	20								43.74	99.848
	45.04	11								43.75	99.848
	45.06	3								43.76	99.848
	45.08	49								43.77	99.848
	45.1	9								43.78	99.848
	45.12	25								43.79	99.848
	45.14	11								43.8	99.848
	45.16	39								43.81	99.848
	45.18	27								43.82	99.848
	45.2	0								43.83	99.848
	45.22	0								43.85	99.848
	45.24	0								43.86	99.848
	45.26	0								43.87	99.847
	45.28	0								43.88	99.847
	45.3	0								43.89	99.847
	45.32	14								43.9	99.847
	45.34	65								43.91	99.847
	45.36	31								43.92	99.847
	45.38	28								43.93	99.847
	45.4	23								43.94	99.847
	45.42	83								43.95	99.847
	45.44	78								43.96	99.847
	45.46	14								43.97	99.847
	45.48	26								43.98	99.847
	45.5	21								43.99	99.847
	45.52	22								44	99.847
	45.54	3								44.01	99.847
	45.56	2								44.02	99.847
	45.58	44								44.03	99.846
	45.6	25								44.04	99.846
	45.62	24								44.05	99.846
	45.64	11								44.06	99.846
	45.66	53								44.07	99.846
	45.68	45								44.08	99.846
	45.7	6								44.09	99.846
	45.72	3								44.1	99.846
	45.74	36								44.11	99.846
	45.76	0								44.12	99.846
	45.78	0								44.13	99.846
	45.8	0								44.14	99.846
	45.82	0								44.15	99.846
	45.84	13								44.16	99.845
	45.86	10								44.17	99.845
	45.88	23								44.18	99.845
	45.9	20								44.19	99.845
	45.92	5								44.2	99.845
	45.94	0								44.21	99.845
	45.96	0								44.22	99.845
	45.98	17								44.23	99.845
	46	2								44.24	99.845
	46.02	16								44.25	99.845
	46.04	0								44.26	99.845
	46.06	14								44.27	99.845
	46.08	16								44.28	99.844
	46.1	1								44.29	99.844
	46.12	24								44.3	99.844
	46.14	29								44.31	99.844
	46.16	8								44.32	99.844
	46.18	10								44.33	99.844
	46.2	13								44.34	99.844
	46.22	45								44.35	99.844
	46.24	19								44.35	99.844
	46.26	13								44.36	99.844
	46.28	50								44.37	99.843
	46.3	0								44.38	99.843
	46.32	44								44.39	99.843
	46.34	23								44.4	99.843
	46.36	40								44.41	99.843
	46.38	53								44.42	99.843
	46.4	26								44.43	99.843
	46.42	41								44.44	99.843
	46.44	58								44.45	99.843
	46.46	38								44.46	99.843
	46.48	32								44.47	99.842
	46.5	2								44.47	99.842
	46.52	37								44.48	99.842
	46.54	51								44.49	99.842
	46.56	25								44.5	99.842
	46.58	19								44.51	99.842
	46.6	64								44.52	99.842
	46.62	66								44.53	99.842
	46.64	22								44.54	99.841
	46.66	28								44.55	99.841
	46.68	6								44.55	99.841
	46.7	31								44.56	99.841
	46.72	26								44.57	99.841
	46.74	20								44.58	99.841
	46.76	66								44.59	99.841
	46.78	63								44.6	99.841
	46.8	70								44.61	99.841
	46.82	74								44.61	99.84
	46.84	77								44.62	99.84
	46.86	66								44.63	99.84
	46.88	61								44.64	99.84
	46.9	86								44.65	99.84
	46.92	77								44.66	99.84
	46.94	107								44.67	99.84
	46.96	89								44.67	99.84
	46.98	48								44.68	99.839
	47	81								44.69	99.839
	47.02	29								44.7	99.839
	47.04	57								44.71	99.839
	47.06	34								44.72	99.839
	47.08	41								44.72	99.839
	47.1	66								44.73	99.839
	47.12	47								44.74	99.839
	47.14	20								44.75	99.839
	47.16	50								44.76	99.838
	47.18	34								44.77	99.838
	47.2	38								44.77	99.838
	47.22	38								44.78	99.838
	47.24	40								44.79	99.838
	47.26	37								44.8	99.838
	47.28	39								44.81	99.838
	47.3	41								44.81	99.838
	47.32	55								44.82	99.838
	47.34	41								44.83	99.838
	47.36	62								44.84	99.838
	47.38	52								44.85	99.837
	47.4	47								44.85	99.837
	47.42	21								44.86	99.837
	47.44	16								44.87	99.837
	47.46	59								44.88	99.837
	47.48	37								44.89	99.837
	47.5	7								44.89	99.837
	47.52	17								44.9	99.837
	47.54	8								44.91	99.837
	47.56	58								44.92	99.837
	47.58	56								44.93	99.837
	47.6	33								44.93	99.837
	47.62	45								44.94	99.837
	47.64	41								44.95	99.837
	47.66	58								44.96	99.837
	47.68	20								44.96	99.837
	47.7	20								44.97	99.837
	47.72	17								44.98	99.837
	47.74	18								44.99	99.837
	47.76	5								45	99.837
	47.78	25								45	99.837
	47.8	36								45.01	99.837
	47.82	30								45.02	99.837
	47.84	29								45.03	99.837
	47.86	24								45.04	99.837
	47.88	40								45.04	99.837
	47.9	80								45.05	99.837
	47.92	58								45.06	99.837
	47.94	38								45.07	99.837
	47.96	80								45.07	99.836
	47.98	44								45.08	99.836
	48	46								45.09	99.836
	48.02	22								45.1	99.836
	48.04	35								45.11	99.836
	48.06	31								45.11	99.836
	48.08	6								45.12	99.836
	48.1	31								45.13	99.836
	48.12	45								45.14	99.836
	48.14	26								45.14	99.836
	48.16	7								45.15	99.836
	48.18	22								45.16	99.836
	48.2	0								45.17	99.836
	48.22	0								45.18	99.836
	48.24	0								45.18	99.836
	48.26	4								45.19	99.836
	48.28	31								45.2	99.836
	48.3	24								45.21	99.836
	48.32	18								45.22	99.836
	48.34	17								45.22	99.836
	48.36	19								45.23	99.836
	48.38	23								45.24	99.836
	48.4	3								45.25	99.836
	48.42	18								45.25	99.836
	48.44	22								45.26	99.836
	48.46	8								45.27	99.836
	48.48	25								45.28	99.836
	48.5	18								45.29	99.836
	48.52	9								45.29	99.836
	48.54	15								45.3	99.836
	48.56	24								45.31	99.836
	48.58	25								45.32	99.836
	48.6	23								45.32	99.836
	48.62	7								45.33	99.836
	48.64	26								45.34	99.836
	48.66	6								45.35	99.836
	48.68	11								45.36	99.836
	48.7	23								45.36	99.836
	48.72	6								45.37	99.835
	48.74	17								45.38	99.835
	48.76	0								45.39	99.835
	48.78	22								45.39	99.835
	48.8	1								45.4	99.835
	48.82	0								45.41	99.835
	48.84	0								45.42	99.835
	48.86	0								45.43	99.835
	48.88	8								45.43	99.835
	48.9	8								45.44	99.834
	48.92	36								45.45	99.834
	48.94	0								45.46	99.834
	48.96	0								45.46	99.834
	48.98	1								45.47	99.833
	49	6								45.48	99.833
	49.02	9								45.49	99.833
	49.04	1								45.49	99.832
	49.06	14								45.5	99.832
	49.08	0								45.51	99.832
	49.1	32								45.52	99.831
	49.12	15								45.53	99.831
	49.14	10								45.53	99.83
	49.16	0								45.54	99.83
	49.18	0								45.55	99.829
	49.2	0								45.56	99.829
	49.22	0								45.56	99.828
	49.24	1								45.57	99.827
	49.26	0								45.58	99.827
	49.28	10								45.59	99.826
	49.3	0								45.59	99.826
	49.32	0								45.6	99.825
	49.34	1								45.61	99.824
	49.36	37								45.62	99.824
	49.38	0								45.62	99.823
	49.4	0								45.63	99.822
	49.42	0								45.64	99.822
	49.44	0								45.65	99.821
	49.46	0								45.65	99.82
	49.48	0								45.66	99.82
	49.5	0								45.67	99.819
	49.52	0								45.68	99.818
	49.54	10								45.68	99.818
	49.56	29								45.69	99.817
	49.58	7								45.7	99.816
	49.6	4								45.71	99.816
	49.62	0								45.72	99.815
	49.64	1								45.72	99.814
	49.66	0								45.73	99.814
	49.68	0								45.74	99.813
	49.7	0								45.75	99.813
	49.72	15								45.75	99.812
	49.74	4								45.76	99.811
	49.76	32								45.77	99.811
	49.78	1								45.78	99.81
	49.8	0								45.79	99.81
	49.82	40								45.79	99.809
	49.84	2								45.8	99.809
	49.86	32								45.81	99.809
	49.88	28								45.82	99.808
	49.9	37								45.82	99.808
[truncated: 56,088 more rows]
