# Supplementary material for: High-frequency FeSiAl-based soft magnetic composites via simultaneously suppressed eddy and hysteresis losses
Source: Nat Commun. 2025 Oct 29;16:9563. doi: 10.1038/s41467-025-64794-0 (PMC12572122; doi:10.1038/s41467-025-64794-0)
Supplement: Supplementary file 3 — Source data [file 41467_2025_64794_MOESM3_ESM.zip › Source data/Supplementary Fig. 2b.xlsx]

## Sheet: Supplementary Fig.2b
Supplementary Fig.2b
		Sn@Si	Sn@Fe	Sn@Al	2Sn@2Al	3Sn@3Al
		0.029	0.02	-0.008	-0.017	-0.025
