# Supplementary material for: High-frequency FeSiAl-based soft magnetic composites via simultaneously suppressed eddy and hysteresis losses
Source: Nat Commun. 2025 Oct 29;16:9563. doi: 10.1038/s41467-025-64794-0 (PMC12572122; doi:10.1038/s41467-025-64794-0)
Supplement: Supplementary file 3 — Source data [file 41467_2025_64794_MOESM3_ESM.zip › Source data/Supplementary Fig.10.xlsx]

## Sheet: Supplementary Fig.10
Supplementary Fig.10
		Resistivity-0	Resistivity-0.4	Resistivity-0.6	Resistivity-0.8	Resistivity-1
		53	82	131	184.2	191
		56	95	152.6	188.1	192
		42	96	149.9	184.7	193.6
		44	100	149.1	202	183.2
		38	106	148.7	155.6	202
		33	103	150.1	205	205
		35	104	151.8	185	191.2
		34	104.3	152.7	190	162.3
