# Supplementary material for: High-frequency FeSiAl-based soft magnetic composites via simultaneously suppressed eddy and hysteresis losses
Source: Nat Commun. 2025 Oct 29;16:9563. doi: 10.1038/s41467-025-64794-0 (PMC12572122; doi:10.1038/s41467-025-64794-0)
Supplement: Supplementary file 3 — Source data [file 41467_2025_64794_MOESM3_ESM.zip › Source data/Supplementary Fig.14.xlsx]

## Sheet: Supplementary Fig.14a
Supplementary Fig.14a										Supplementary Fig.14b									Supplementary Fig.14c						Supplementary Fig.14d
			f	Pcv-10mT	Pcv-20 mT	Pcv-30 mT	Pcv-40 mT	Pcv-50 mT			f	Pcv/f-10mT	Pcv/f-20 mT	Pcv/f-30 mT	Pcv/f-40 mT	Pcv/f-50 mT										f	Bm	Pe	Ph	Pcv	Pexc
																				Bm	Pcv/f					10	10	0.00733	0.08886	0.09618	0
			30	0.3561	1.7902	4.4625	7.9112	10.938			30	0.01187	0.05967	0.14875	0.26371	0.3646				0.01	0.01013					20	10	0.02931	0.25229	0.2816	0
			40	0.4651	2.3715	5.7785	10.393	14.334			40	0.01163	0.05929	0.14446	0.25983	0.35835				0.02	0.04911					30	10	0.06595	0.35815	0.4241	0
			50	0.6106	2.8531	7.385	13.5	18.988			50	0.01221	0.05706	0.1477	0.27	0.37976				0.03	0.11544					40	10	0.11724	0.34786	0.4651	0
			60	0.7598	3.3961	8.8557	17.089	23.492			60	0.01266	0.0566	0.1476	0.28482	0.39153				0.04	0.20999					50	10	0.18318	0.42742	0.6106	0
			70	0.9048	4.0679	10.774	20.676	28.695			70	0.01293	0.05811	0.15391	0.29537	0.40993				0.05	0.28431					60	10	0.26378	0.49602	0.7598	0
			80	1.0792	4.9032	13.086	24.344	34.084			80	0.01349	0.06129	0.16358	0.3043	0.42605										70	10	0.35904	0.54576	0.9048	0
			90	1.2365	5.7773	15.317	28.563	40.153			90	0.01374	0.06419	0.17019	0.31737	0.44614										80	10	0.46895	0.61025	1.0792	0
			100	1.4122	6.7562	18.143	33.551	47.298			100	0.01412	0.06756	0.18143	0.33551	0.47298										90	10	0.59351	0.64299	1.2365	0
																										100	10	0.73273	0.67947	1.4122	0
																										10	20	0.02931	0.37454	0.40385
																										20	20	0.11724	0.92699	1.04423
																										30	20	0.26378	1.52642	1.7902	0
																										40	20	0.46895	1.90255	2.3715	0
																										50	20	0.73273	2.12037	2.8531	0
																										60	20	1.05513	2.34097	3.3961	0
																										70	20	1.43615	2.63175	4.0679	0
																										80	20	1.87579	3.02741	4.9032	0
																										90	20	2.37405	3.40325	5.7773	0
																										100	20	2.93093	3.82527	6.7562	0
																										10	30	0.06595	1.12965	1.1956	0
																										20	30	0.26378	2.73982	3.0036	0
																										30	30	0.59351	3.86899	4.4625	0
																										40	30	1.05513	4.72337	5.7785	0
																										50	30	1.64865	5.73635	7.385	0
																										60	30	2.37405	6.48165	8.8557	0
																										70	30	3.23135	7.54265	10.774	0
																										80	30	4.22054	8.86546	13.086	0
																										90	30	5.34162	9.97538	15.317	0
																										100	30	6.59459	11.5484	18.143	0
																										10	40	0.11724	2.07296	2.1902	0
																										20	40	0.46895	4.98855	5.4575	0
																										30	40	1.05513	6.85607	7.9112	0
																										40	40	1.87579	8.51721	10.393	0
																										50	40	2.93093	10.5691	13.5	0
																										60	40	4.22054	12.8685	17.089	0
																										70	40	5.74462	14.9314	20.676	0
																										80	40	7.50318	16.8408	24.344	0
																										90	40	9.49621	19.0668	28.563	0
																										100	40	11.7237	21.8273	33.551	0
																										10	50	0.18318	2.84	3.3237	0.30052
																										20	50	0.73273	5.68	8.2655	1.85277
																										30	50	1.64865	8.52	10.938	0.76935
																										40	50	2.93093	11.36	14.334	0.04307
																										50	50	4.57958	14.2	18.988	0.20842
																										60	50	6.59459	17.04	23.492	0
																										70	50	8.97597	19.88	28.695	0
																										80	50	11.7237	22.72	34.084	0
																										90	50	14.8378	25.56	40.153	0
																										100	50	18.3183	28.4	47.3	0.5817
