# Supplementary material for: High-frequency FeSiAl-based soft magnetic composites via simultaneously suppressed eddy and hysteresis losses
Source: Nat Commun. 2025 Oct 29;16:9563. doi: 10.1038/s41467-025-64794-0 (PMC12572122; doi:10.1038/s41467-025-64794-0)
Supplement: Supplementary file 3 — Source data [file 41467_2025_64794_MOESM3_ESM.zip › Source data/Supplementary Fig.15.xlsx]

## Sheet: Sheet1
Supplementary Fig.15
		f	Q-0	Q-0.4	Q-0.6	Q-0.8	Q-1.0
		1000000	16.6976	17.7053	14.0266	11.946	13.4812
		1040844	16.8449	17.7756	12.9385	14.5975	13.825
		1083356	15.6669	18.6919	13.4614	13.3129	16.8825
		1127605	17.2148	17.5012	14.6808	13.4823	16.2932
		1173660	16.3187	17.4281	14.8927	13.6317	14.3331
		1221597	16.1509	18.0278	14.5096	13.7296	14.0616
		1271492	15.6835	16.1103	15.2493	13.7505	14.9005
		1323425	16.584	19.7327	16.9003	14.2139	15.7238
		1377479	15.8466	16.884	14.1451	15.1482	16.7363
		1433740	16.0852	17.9387	15.5618	14.5225	15.8791
		1492300	16.7463	18.2778	15.7123	16.0661	15.002
		1553251	15.5966	18.6033	15.1462	15.076	16.1957
		1616692	15.9934	18.5243	15.8625	16.4155	16.2938
		1682724	16.0755	18.5472	16.0514	16.0352	18.1307
		1751453	15.6398	18.923	16.226	15.6791	17.3478
		1822989	16.1949	17.6957	16.7949	16.2058	18.4215
		1897447	15.5063	17.8148	16.6729	15.9065	17.3268
		1974946	15.0512	17.6626	16.4811	16.2106	17.8848
		2055611	15.0388	17.9655	16.4036	16.0874	17.2805
		2139570	14.9417	17.7826	16.2354	16.9645	16.804
		2226959	14.4699	17.2537	16.3555	17.0317	16.9369
		2317916	14.4746	17.6911	15.6596	16.5379	16.3747
		2412589	13.5039	17.4569	15.9704	16.4574	17.8546
		2511129	13.9429	17.0767	16.5195	16.8983	17.4741
		2613693	13.4347	17.4698	15.9863	16.9636	17.6526
		2720446	13.4164	17.6468	16.0965	16.8329	16.9022
		2831560	13.1542	16.8886	15.5867	16.5705	16.9551
		2947212	12.4184	16.0487	16.2509	16.793	17.0647
		3067588	12.3309	16.1055	15.1656	15.6211	16.5173
		3192880	12.3172	15.6487	16.0295	16.2467	16.9191
		3323290	11.8512	14.9818	14.694	16.3983	16.4982
		3459026	11.583	14.9416	14.7043	16.3875	16.726
		3600306	11.2722	14.8979	14.7268	16.1267	16.5387
		3747356	11.0107	14.5435	14.1299	16.0999	16.0678
		3900413	10.6938	14.1547	14.7353	16.1681	16.148
		4059721	10.4673	13.9628	14.1084	15.9965	15.5837
		4225536	10.2728	13.788	13.6872	16.1763	15.2329
		4398124	9.96679	13.4524	13.4194	15.1821	15.1427
		4577760	9.71142	13.0519	13.2033	15.0458	14.6457
		4764734	9.39473	12.6222	13.1907	15.0084	14.5943
		4959344	9.18036	12.553	12.7992	14.7877	13.8715
		5161903	8.93351	12.0197	12.4678	14.4385	13.9356
		5372736	8.62127	11.6524	12.0135	14.2544	13.6594
		5592179	8.43246	11.3773	11.7293	13.9601	13.0698
		5820586	8.18369	11.1127	11.8234	13.8987	12.883
		6058321	8.03379	10.9699	11.2595	13.5881	12.6902
		6305767	7.79937	10.74	11.103	13.3348	12.413
		6563319	7.57013	10.2594	10.7926	12.9777	12.0088
		6831390	7.34774	10.062	10.6063	12.828	11.9373
		7110411	7.15832	9.74165	10.3063	12.3476	11.539
		7400828	6.9586	9.44502	9.99488	12.0066	11.179
		7703107	6.74004	9.21211	9.79873	11.8477	10.9286
		8017732	6.5872	9.00779	9.59479	11.6493	10.5887
		8345207	6.44011	8.80992	9.28061	11.337	10.3689
		8686058	6.20684	8.5235	9.0143	11.0091	10.1024
		9040831	6.026	8.28011	8.81279	10.7544	9.87149
		9410094	5.88386	8.05094	8.60705	10.5429	9.57143
		9794439	5.72838	7.82384	8.36596	10.2524	9.34972
		10194500	5.58655	7.60266	8.13581	9.99795	9.06889
		10610900	5.41377	7.36839	7.9103	9.68819	8.83395
		11044300	5.26487	7.20544	7.66487	9.44346	8.58999
		11495300	5.12893	6.96415	7.49456	9.12295	8.37136
		11964900	4.98861	6.78115	7.28597	8.93562	8.12083
		12453600	4.85153	6.57218	7.08576	8.7088	7.95163
		12962200	4.73806	6.40292	6.85602	8.43189	7.73814
		13491600	4.60136	6.21153	6.67715	8.23087	7.5443
		14042700	4.46736	6.03773	6.47409	7.98566	7.30407
		14616200	4.35184	5.87115	6.30403	7.82293	7.08503
		15213200	4.23817	5.68045	6.11064	7.60515	6.91035
		15834600	4.1308	5.52151	5.9548	7.35901	6.71124
		16481300	4.00812	5.37625	5.76482	7.15104	6.51421
		17154500	3.90985	5.21084	5.61552	6.96154	6.36076
		17855200	3.80816	5.07618	5.44352	6.74285	6.16868
		18584400	3.69607	4.92135	5.28948	6.58475	6.01682
		19343500	3.59989	4.77632	5.13203	6.39697	5.80259
		20133600	3.50895	4.6392	4.99579	6.20044	5.68996
		20955900	3.4193	4.50777	4.8414	6.01276	5.51684
		21811800	3.32973	4.37607	4.68939	5.86184	5.35335
		22702700	3.23731	4.25195	4.56848	5.67562	5.20828
		23630000	3.1524	4.13257	4.42931	5.51567	5.05844
		24595100	3.06776	4.0137	4.29076	5.34855	4.92244
		25599700	2.98633	3.8878	4.15804	5.18946	4.77324
		26645200	2.90676	3.77458	4.03404	5.03986	4.63035
		27733500	2.83042	3.6584	3.91477	4.8829	4.50419
		28866300	2.75813	3.55185	3.79225	4.74089	4.37523
		30045300	2.68091	3.45049	3.67347	4.59472	4.24599
		31272500	2.60742	3.3503	3.55751	4.44906	4.11646
		32549800	2.53806	3.24531	3.44469	4.32114	3.99554
		33879200	2.47093	3.1491	3.33827	4.18113	3.88974
		35263000	2.4045	3.0579	3.23805	4.05243	3.77456
		36703300	2.34216	2.96395	3.13411	3.9399	3.66174
		38202400	2.27956	2.87723	3.03833	3.81185	3.55123
		39762700	2.21716	2.79164	2.94384	3.69259	3.45219
		41386800	2.15874	2.70876	2.85262	3.57871	3.35681
		43077200	2.10006	2.62912	2.76139	3.47774	3.25593
		44836600	2.04324	2.54891	2.6708	3.36745	3.15825
		46667900	1.98825	2.47355	2.58608	3.25592	3.06553
		48574000	1.93394	2.39758	2.50463	3.15681	2.97296
		50558000	1.88301	2.32655	2.42274	3.05826	2.883
		52622900	1.83093	2.25653	2.34316	2.96275	2.79535
		54772300	1.78153	2.18801	2.26643	2.87189	2.71436
		57009400	1.73263	2.12017	2.19046	2.77938	2.63347
		59337900	1.686	2.05703	2.11918	2.69272	2.55549
		61761400	1.63982	1.99431	2.04744	2.60799	2.47892
		64284000	1.59544	1.93333	1.97991	2.52098	2.40408
		66909600	1.55076	1.87392	1.91241	2.44304	2.33085
		69642500	1.50652	1.81571	1.84619	2.3648	2.26016
		72487000	1.46412	1.75887	1.78435	2.28808	2.19081
		75447600	1.42228	1.70359	1.72215	2.21507	2.12311
		78529200	1.38173	1.65123	1.66152	2.14328	2.05908
		81736600	1.34205	1.59836	1.60356	2.07207	1.99371
		85075100	1.30362	1.54763	1.5458	2.00362	1.93295
		88549900	1.26516	1.49793	1.49017	1.93719	1.87196
		92166600	1.22753	1.44947	1.43577	1.87414	1.81334
		95931000	1.19108	1.40225	1.38253	1.81086	1.75688
		99849200	1.15452	1.35586	1.33019	1.75066	1.69933
		103928000	1.11905	1.31099	1.27981	1.69075	1.64588
		108172000	1.08384	1.26624	1.23032	1.63338	1.59294
		112590000	1.04964	1.22297	1.18242	1.57646	1.54086
		117189000	1.0152	1.18148	1.13484	1.5215	1.49149
		121976000	0.98222	1.13969	1.08813	1.46769	1.4413
		126958000	0.94852	1.09908	1.04332	1.41551	1.39239
		132143000	0.91589	1.05919	0.99919	1.36468	1.34563
		137540000	0.88387	1.01959	0.95593	1.31524	1.29869
		143158000	0.85157	0.98042	0.91282	1.26586	1.25392
		149005000	0.81956	0.94277	0.87097	1.21709	1.21002
		155091000	0.78821	0.90554	0.83036	1.17111	1.16691
		161425000	0.75705	0.86831	0.79037	1.12567	1.12402
		168019000	0.72602	0.83165	0.75122	1.08067	1.08242
		174881000	0.69556	0.79585	0.71248	1.03604	1.04139
		182024000	0.665	0.76056	0.67483	0.992	1.00138
		189459000	0.63407	0.72534	0.63774	0.94975	0.96204
		197197000	0.60326	0.69042	0.60082	0.90747	0.9228
		205251000	0.57365	0.65596	0.56503	0.86665	0.88459
		213634000	0.5433	0.62189	0.52963	0.82567	0.84627
		222360000	0.51297	0.58807	0.49515	0.78543	0.80963
		231442000	0.48291	0.55431	0.46098	0.74583	0.77331
		240895000	0.45261	0.52096	0.42746	0.70683	0.73715
		250734000	0.42253	0.48769	0.39466	0.66815	0.70142
		260975000	0.39241	0.45485	0.36246	0.62983	0.66628
		271635000	0.36257	0.42173	0.33062	0.5923	0.63129
		282729000	0.33239	0.38926	0.29941	0.55464	0.59698
		294277000	0.30228	0.35685	0.26875	0.51754	0.56335
		306296000	0.27241	0.32452	0.23881	0.48091	0.52941
		318807000	0.24242	0.29228	0.20922	0.44431	0.49623
		331828000	0.21253	0.26038	0.18056	0.40831	0.46373
		345381000	0.18225	0.22847	0.15224	0.37272	0.43091
		359488000	0.15268	0.19689	0.12481	0.33716	0.39823
		374171000	0.12277	0.16543	0.09795	0.30195	0.36681
		389453000	0.09317	0.13425	0.07166	0.26723	0.33519
		405360000	0.06356	0.10337	0.04589	0.2328	0.30388
		421917000	0.0345	0.07262	0.02103	0.19834	0.27293
		439149000	0.00541	0.04222	-0.00326	0.1645	0.24225
		457086000	-0.02338	0.01225	-0.02679	0.13116	0.21177
		475755000	-0.05185	-0.01766	-0.04968	0.09792	0.18181
		495187000	-0.07979	-0.0468	-0.07171	0.06535	0.15226
		515412000	-0.10749	-0.0757	-0.09284	0.03297	0.1227
		536464000	-0.13452	-0.10374	-0.11321	0.00125	0.09386
		558375000	-0.16097	-0.13133	-0.13261	-0.02987	0.06516
		581181000	-0.18663	-0.15835	-0.1511	-0.06053	0.03706
		604919000	-0.21166	-0.18432	-0.16891	-0.09038	0.0092
		629626000	-0.23584	-0.21009	-0.18564	-0.1195	-0.01805
		655342000	-0.25908	-0.23432	-0.20165	-0.14792	-0.04499
		682109000	-0.28144	-0.25789	-0.21647	-0.17532	-0.07144
		709969000	-0.30242	-0.28044	-0.23005	-0.20178	-0.09709
		738967000	-0.32206	-0.30129	-0.24195	-0.2267	-0.12202
		769149000	-0.33982	-0.32068	-0.25244	-0.25005	-0.14579
		800564000	-0.35564	-0.33829	-0.26133	-0.27168	-0.16871
		833263000	-0.36985	-0.3539	-0.26849	-0.29149	-0.19031
		867296000	-0.38227	-0.36825	-0.27445	-0.30951	-0.21124
		902720000	-0.39373	-0.38167	-0.27943	-0.32695	-0.23195
		939591000	-0.40413	-0.39393	-0.28402	-0.34268	-0.25221
		977967000	-0.41282	-0.40461	-0.28706	-0.35678	-0.27172
		1017910000	-0.41889	-0.41312	-0.2884	-0.36819	-0.28946
		1059490000	-0.42312	-0.419	-0.28773	-0.37698	-0.30596
		1102760000	-0.42465	-0.42318	-0.28526	-0.38305	-0.32066
		1147800000	-0.42376	-0.42467	-0.28079	-0.38615	-0.334
		1194680000	-0.41928	-0.4223	-0.27351	-0.38467	-0.34364
		1243480000	-0.40965	-0.41519	-0.2617	-0.37783	-0.3487
		1294270000	-0.3962	-0.40403	-0.24588	-0.36523	-0.35067
		1347130000	-0.38208	-0.39274	-0.23024	-0.3516	-0.35335
		1402150000	-0.36897	-0.38234	-0.21541	-0.33668	-0.35692
		1459420000	-0.3543	-0.3704	-0.20008	-0.31957	-0.35841
		1519030000	-0.33749	-0.35635	-0.18358	-0.29885	-0.35753
		1581070000	-0.3204	-0.34088	-0.16682	-0.27569	-0.35485
		1645650000	-0.29465	-0.31716	-0.14154	-0.24221	-0.3429
		1712860000	-0.25766	-0.2826	-0.10444	-0.19458	-0.32059
		1782820000	-0.2276	-0.25551	-0.0762	-0.15243	-0.305
		1855640000	-0.2092	-0.23931	-0.06086	-0.12075	-0.29821
		1931430000	-0.18834	-0.22036	-0.04253	-0.08498	-0.28611
		2010320000	-0.16419	-0.19856	-0.02146	-0.0451	-0.26991
		2092430000	-0.14096	-0.17799	-0.00349	-0.00557	-0.25298
		2177890000	-0.1302	-0.16955	0.000540718	0.01991	-0.24568
		2266850000	-0.11737	-0.15991	0.00481	0.04552	-0.23447
		2359430000	-0.12176	-0.16787	-0.0127	0.04727	-0.2379
		2455800000	-0.15039	-0.20078	-0.05832	0.01701	-0.26305
		2556110000	-0.19858	-0.255	-0.12983	-0.04584	-0.30692
		2660510000	-0.26169	-0.32555	-0.22375	-0.13951	-0.36446
		2769170000	-0.31644	-0.38924	-0.31634	-0.24313	-0.41366
		2882280000	-0.48726	-0.57813	-0.55972	-0.52451	-0.58608
		3000000000	-0.72284	-0.82511	-0.85256	-0.86581	-0.81934
		--
		--
		--
		--
		--
		--
		--
		--
		--
		--
		--
		--
		--
		--
		--
		--
		--
		--
		--
		--
		--
		--
		--
		--
		--
		--
		--
		--
		--
		--
		--
		--
		--
		--
		--
		--
		--
		--
		--
		--
		--
		--
		--
		--
		--
		--
		--
		--
		--
		--
		--
		--
		--
		--
		--
		--
		--
		--
		--
		--
		--
		--
		--
		--
		--
		--
		--
		--
		--
		--
		--
		--
		--
		--
		--
		--
		--
		--
		--
		--
		--
		--
		--
		--
		--
		--
		--
		--
		--
		--
		--
		--
		--
		--
		--
		--
		--
		--
		--
		--
		--
		--
		--
		--
		--
		--
		--
		--
		--
		--
		--
		--
		--
		--
		--
		--
		--
		--
		--
		--
		--
		--
		--
		--
		--
		--
		--
		--
		--
		--
		--
		--
		--
		--
		--
		--
		--
		--
		--
		--
		--
		--
		--
		--
		--
		--
		--
		--
		--
		--
		--
		--
		--
		--
		--
		--
		--
		--
		--
		--
		--
		--
		--
		--
		--
		--
		--
		--
		--
		--
		--
		--
		--
		--
		--
		--
		--
		--
		--
		--
		--
		--
		--
		--
		--
		--
		--
		--
		--
		--
		--
		--
		--
		--
		--
		--
		--
		--
		--
		--
		--
		--
		--
		--
		--
		--
		--
		--
		--
		--
		--
		--
		--
		--
		--
		--
		--
		--
		--
		--
		--
		--
		--
		--
		--
		--
		--
		--
		--
		--
		--
		--
		--
		--
		--
		--
		--
		--
		--
		--
		--
		--
		--
		--
		--
		--
		--
		--
		--
		--
		--
		--
		--
		--
		--
		--
		--
		--
		--
		--
		--
		--
		--
		--
		--
		--
		--
		--
		--
		--
		--
		--
		--
		--
		--
		--
		--
		--
		--
		--
		--
		--
		--
		--
		--
		--
		--
		--
		--
		--
		--
		--
		--
		--
		--
		--
		--
		--
		--
		--
		--
		--
		--
		--
		--
		--
		--
		--
		--
		--
		--
		--
		--
		--
		--
		--
		--
		--
		--
		--
		--
		--
		--
		--
		--
		--
		--
		--
		--
		--
		--
		--
		--
		--
		--
		--
		--
		--
		--
		--
		--
		--
		--
		--
		--
		--
		--
		--
		--
		--
		--
		--
		--
		--
		--
		--
		--
		--
		--
		--
		--
		--
		--
		--
		--
		--
		--
		--
		--
		--
		--
		--
		--
		--
		--
		--
		--
		--
		--
		--
		--
		--
		--
		--
		--
		--
		--
		--
		--
		--
		--
		--
		--
		--
		--
		--
		--
		--
		--
		--
		--
		--
		--
		--
		--
		--
		--
		--
		--
		--
		--
		--
		--
		--
		--
		--
		--
		--
		--
		--
		--
		--
		--
		--
		--
		--
		--
		--
		--
		--
		--
		--
		--
		--
		--
		--
		--
		--
		--
		--
		--
		--
		--
		--
		--
		--
		--
		--
		--
		--
		--
		--
		--
		--
		--
		--
		--
		--
		--
		--
		--
		--
		--
		--
		--
		--
		--
		--
		--
		--
		--
		--
		--
		--
		--
		--
		--
		--
		--
		--
		--
		--
		--
		--
		--
		--
		--
		--
		--
		--
		--
		--
		--
		--
		--
		--
		--
		--
		--
		--
		--
		--
		--
		--
		--
		--
		--
		--
		--
		--
		--
		--
		--
		--
		--
		--
		--
		--
		--
		--
		--
		--
		--
		--
		--
		--
		--
		--
		--
		--
		--
		--
		--
		--
		--
		--
		--
		--
		--
		--
		--
		--
		--
		--
		--
		--
		--
		--
		--
		--
		--
		--
		--
		--
		--
		--
		--
		--
		--
		--
		--
		--
		--
		--
		--
		--
		--
		--
		--
		--
		--
		--
		--
		--
		--
		--
		--
		--
		--
		--
		--
		--
		--
		--
		--
		--
		--
		--
		--
		--
		--
		--
		--
		--
		--
		--
		--
		--
		--
		--
		--
		--
		--
		--
		--
		--
		--
		--
		--
		--
		--
		--
		--
		--
		--
		--
		--
		--
		--
		--
		--
		--
		--
		--
		--
		--
		--
		--
		--
		--
		--
		--
		--
		--
		--
		--
		--
		--
		--
		--
		--
		--
		--
		--
		--
		--
		--
		--
		--
		--
		--
		--
		--
		--
		--
		--
		--
		--
		--
		--
		--
		--
		--
		--
		--
		--
		--
		--
		--
		--
		--
		--
		--
		--
		--
		--
		--
		--
		--
		--
		--
		--
		--
		--
		--
		--
		--
		--
		--
		--
		--
		--
		--
		--
		--
		--
		--
		--
		--
		--
		--
		--
		--
		--
		--
		--
		--
		--
		--
		--
		--
		--
		--
		--
		--
		--
		--
		--
		--
		--
		--
		--
		--
		--
		--
		--
		--
		--
		--
		--
		--
		--
		--
		--
		--
		--
		--
		--
		--
		--
		--
		--
		--
		--
		--
		--
		--
		--
		--
		--
		--
		--
		--
		--
		--
		--
		--
		--
		--
		--
		--
		--
		--
		--
		--
		--
		--
		--
		--
		--
		--
		--
		--
		--
		--
		--
		--
		--
		--
		--
		--
		--
		--
		--
		--
		--
		--
		--
		--
		--
		--
		--
		--
		--
		--
		--
		--
		--
		--
		--
		--
		--
		--
		--
		--
		--
		--
		--
		--
		--
		--
		--
		--
		--
		--
		--
		--
		--
		--
		--
		--
		--
		--
		--
		--
		--
		--
		--
		--
		--
		--
		--
		--
		--
		--
		--
		--
		--
		--
		--
		--
		--
		--
		--
		--
		--
		--
		--
		--
		--
		--
		--
		--
		--
		--
		--
		--
		--
		--
		--
		--
		--
		--
		--
		--
		--
		--
		--
		--
		--
		--
		--
		--
		--
		--
		--
		--
		--
		--
		--
		--
		--
		--
		--
		--
		--
		--
		--
		--
		--
		--
		--
		--
		--
		--
		--
		--
		--
		--
		--
		--
		--
		--
		--
		--
		--
		--
		--
		--
		--
		--
		--
		--
		--
		--
		--
		--
		--
		--
		--
		--
		--
		--
		--
		--
		--
		--
		--
		--
		--
		--
		--
		--
		--
		--
		--
		--
		--
		--
		--
		--
		--
		--
		--
		--
		--
		--
		--
		--
		--
		--
		--
		--
		--
		--
		--
		--
		--
		--
		--
		--
		--
		--
		--
		--
		--
		--
		--
		--
		--
		--
		--
		--
		--
		--
		--
		--
		--
		--
		--
		--
		--
		--
		--
		--
		--
		--
		--
		--
		--
		--
		--
		--
		--
		--
		--
		--
		--
		--
		--
		--
		--
		--
		--
		--
		--
		--
		--
		--
		--
		--
		--
		--
		--
		--
		--
		--
		--
		--
		--
		--
		--
		--
		--
		--
		--
		--
		--
		--
		--
		--
		--
		--
		--
		--
		--
		--
		--
		--
		--
		--
		--
		--
		--
		--
		--
		--
		--
		--
		--
		--
		--
		--
		--
		--
		--
		--
		--
		--
		--
		--
		--
		--
		--
		--
		--
		--
		--
		--
		--
		--
		--
		--
		--
		--
		--
		--
		--
		--
		--
		--
		--
		--
		--
		--
		--
		--
		--
		--
		--
		--
		--
		--
		--
		--
		--
		--
		--
		--
		--
		--
		--
		--
		--
		--
		--
		--
		--
		--
		--
		--
		--
		--
		--
		--
		--
		--
		--
		--
		--
		--
		--
		--
		--
		--
		--
		--
		--
		--
		--
		--
		--
		--
		--
		--
		--
		--
		--
		--
		--
		--
		--
		--
		--
		--
		--
		--
		--
		--
		--
		--
		--
		--
		--
		--
		--
		--
		--
		--
		--
		--
		--
		--
		--
		--
		--
		--
		--
		--
		--
		--
		--
		--
		--
		--
		--
		--
		--
		--
		--
		--
		--
		--
		--
		--
		--
		--
		--
		--
		--
		--
		--
		--
		--
		--
		--
		--
		--
		--
		--
		--
		--
		--
		--
		--
		--
		--
		--
		--
		--
		--
		--
		--
		--
		--
		--
		--
		--
		--
		--
		--
		--
		--
		--
		--
		--
		--
		--
		--
		--
		--
		--
		--
		--
		--
		--
		--
		--
		--
		--
		--
		--
		--
		--
		--
		--
		--
		--
		--
		--
		--
		--
		--
		--
		--
		--
		--
		--
		--
		--
		--
		--
		--
		--
		--
		--
		--
		--
		--
		--
		--
		--
		--
		--
		--
		--
		--
		--
		--
		--
		--
		--
		--
		--
		--
		--
		--
		--
		--
		--
		--
		--
		--
		--
		--
		--
		--
		--
		--
		--
		--
		--
		--
		--
		--
		--
		--
		--
		--
		--
		--
		--
		--
		--
		--
		--
		--
		--
		--
		--
		--
		--
		--
		--
		--
		--
		--
		--
		--
		--
		--
		--
		--
		--
		--
		--
		--
		--
		--
		--
		--
		--
		--
		--
		--
		--
		--
		--
		--
		--
		--
		--
		--
		--
		--
		--
		--
		--
		--
		--
		--
		--
		--
		--
		--
		--
		--
		--
		--
		--
		--
		--
		--
		--
		--
		--
		--
		--
		--
		--
		--
		--
		--
		--
		--
		--
		--
		--
		--
		--
		--
		--
		--
		--
		--
		--
		--
		--
		--
		--
		--
		--
		--
		--
		--
		--
		--
		--
		--
		--
		--
		--
		--
		--
		--
		--
		--
		--
		--
		--
		--
		--
		--
		--
		--
		--
		--
		--
		--
		--
		--
		--
		--
		--
		--
		--
		--
		--
		--
		--
		--
		--
		--
		--
		--
		--
		--
		--
		--
		--
		--
		--
		--
		--
		--
		--
		--
		--
		--
		--
		--
		--
		--
		--
		--
		--
		--
		--
		--
		--
		--
		--
		--
		--
		--
		--
		--
		--
		--
		--
		--
		--
		--
		--
		--
		--
		--
		--
		--
		--
		--
		--
		--
		--
		--
		--
		--
		--
		--
		--
		--
		--
		--
		--
		--
		--
		--
		--
		--
		--
		--
		--
		--
		--
		--
		--
		--
		--
		--
		--
		--
		--
		--
		--
		--
		--
		--
		--
		--
		--
		--
		--
		--
		--
		--
		--
		--
		--
		--
		--
		--
		--
		--
		--
		--
		--
		--
		--
		--
		--
		--
		--
		--
		--
		--
		--
		--
		--
		--
		--
		--
		--
		--
		--
		--
		--
		--
		--
		--
		--
		--
		--
		--
		--
		--
		--
		--
		--
		--
		--
		--
		--
		--
		--
		--
		--
		--
		--
		--
		--
		--
		--
		--
		--
		--
		--
		--
		--
		--
		--
		--
		--
		--
		--
		--
		--
		--
		--
		--
		--
		--
		--
		--
		--
		--
		--
		--
		--
		--
		--
		--
		--
		--
		--
		--
		--
		--
		--
		--
		--
		--
		--
		--
		--
		--
		--
		--
		--
		--
		--
		--
		--
		--
		--
		--
		--
		--
		--
		--
		--
		--
		--
		--
		--
		--
		--
		--
		--
		--
		--
		--
		--
		--
		--
		--
		--
		--
		--
		--
		--
		--
		--
		--
		--
		--
		--
		--
		--
		--
		--
		--
		--
		--
		--
		--
		--
		--
		--
		--
		--
		--
		--
		--
		--
		--
		--
		--
		--
		--
		--
		--
		--
		--
		--
		--
		--
		--
		--
		--
		--
		--
		--
		--
		--
		--
		--
		--
		--
		--
		--
		--
		--
		--
		--
		--
		--
		--
		--
		--
		--
		--
		--
		--
		--
		--
		--
		--
		--
		--
		--
		--
		--
		--
		--
		--
		--
		--
		--
		--
		--
		--
		--
		--
		--
		--
		--
		--
		--
		--
		--
		--
		--
		--
		--
		--
		--
		--
		--
		--
		--
		--
		--
		--
		--
		--
		--
		--
		--
		--
		--
		--
		--
		--
		--
		--
		--
		--
		--
		--
		--
		--
		--
		--
		--
		--
		--
		--
[truncated: 417 more rows]
