# Supplementary material for: High-frequency FeSiAl-based soft magnetic composites via simultaneously suppressed eddy and hysteresis losses
Source: Nat Commun. 2025 Oct 29;16:9563. doi: 10.1038/s41467-025-64794-0 (PMC12572122; doi:10.1038/s41467-025-64794-0)
Supplement: Supplementary file 3 — Source data [file 41467_2025_64794_MOESM3_ESM.zip › Source data/Supplementary Fig.17.xlsx]

## Sheet: Supplementary Fig.17
Supplementary Fig.17a												Supplementary Fig.17b
		x	y-0	x	y-0.4	x	y-0.6	y-0.8	y-1.0			x	y
		0.19429	-1.43316	0.46143	-1.45776	0.46143	-1.47481	-1.26646	-1.55698			0	-0.22122
		88.9951	4.05149	88.9101	4.44013	88.9101	4.48382	3.86666	4.24727			10	-0.07009
		246.67	13.9362	246.67	14.8716	246.67	15.2305	13.0567	14.7281			20	-0.03943
		483.214	28.4064	483.129	30.2569	483.129	29.5183	26.4704	29.8868			30	0
		798.855	47.214	798.928	49.1891	798.928	47.6698	43.8537	48.5287			40	-0.00219
		1193.34	68.5484	1193.43	69.7615	1193.43	67.757	63.218	68.1672			50	-0.05038
		1666.9	90.9921	1666.9	89.8281	1666.9	86.4782	83.1535	87.7548			60	-0.12485
		2219.34	110.081	2219.41	105.825	2219.41	102.163	98.8727	103.379			70	-0.21684
		2850.26	123.59	2850.44	117.141	2850.44	114.343	111.037	114.192			80	-0.30445
		3560.45	131.523	3560.36	125.22	3560.36	122.642	119.301	121.334			90	-0.38549
		4349.53	135.69	4349.24	129.835	4349.24	127.759	125.483	126.792			100	-0.46872
		5217.42	138.439	5217.33	133.331	5217.33	131.014	128.744	129.476			110	-0.50596
		6164.21	140.375	6164.16	135.14	6164.16	132.897	131.18	132.435			120	-0.64395
		7189.71	141.669	7189.7	136.357	7189.7	134.237	132.44	133.824			130	-0.73594
		8294.19	142.018	8294.32	137.666	8294.32	135.376	134.112	134.426			140	-0.85421
		9477.61	142.8	9477.67	137.748	9477.67	135.463	132.957	135.726			150	-1.0163
		10740.1	143.452	10739.9	138.791	10739.9	136.475	135.103	136.061
		12081.3	143.728	12081.3	138.828	12081.3	136.581	135.732	136.575
		13501.4	144.189	13501.5	139.31	13501.5	137.098	136.296	136.867
		15000.4	144.575	15000.3	139.911	15000.3	137.109	136.589	137.382
		15000.5	144.243	15000.4	139.729	15000.4	137.454	135.993	136.509
		15000.5	144.303	15000.3	139.907	15000.3	137.497	136.734	136.869
		15000.4	144.122	15000.3	139.66	15000.3	137.299	135.981	134.819
		13501.3	143.914	13501.4	139.405	13501.4	136.819	136.052	136.891
		12081.1	143.633	12081	139.279	12081	136.793	134.936	137.082
		10739.9	143.374	10739.9	138.419	10739.9	136.255	134.806	136.217
		9477.57	142.909	9477.65	138.766	9477.65	135.696	134.049	135.587
		8294.31	142.071	8294.19	137.551	8294.19	135.783	133.522	134.606
		7189.81	141.452	7189.69	137.118	7189.69	134.118	132.877	134.082
		6164.01	140.275	6164.11	135.639	6164.11	133.224	132.528	132.793
		5217.26	138.791	5217.14	134.183	5217.14	131.575	131.242	131.388
		4349.35	136.297	4349.52	130.828	4349.52	129.152	127.514	126.448
		3560.41	132.073	3560.36	126.974	3560.36	124.438	123.389	124.656
		2850.21	124.122	2850.54	119.535	2850.54	116.615	115.639	117.69
		2219.39	111.007	2219.26	108.289	2219.26	105.771	103.312	107.018
		1667.05	91.9167	1666.88	93.4044	1666.88	91.1516	86.083	93.3848
		1193.67	69.6964	1193.6	73.6417	1193.6	72.7131	66.2666	74.4164
		799.183	47.9516	799.123	52.4687	799.123	52.6718	46.1446	53.4353
		483.541	29.0752	483.602	32.7172	483.602	33.3602	28.4793	33.046
		246.743	14.0244	246.78	16.1262	246.78	17.079	14.0193	16.7762
		89.1408	3.77796	88.9951	4.97276	88.9951	5.0025	4.01809	4.74084
		0.425	-1.9478	0.13357	-2.10206	0.13357	-1.93279	-1.50928	-2.13215
		0.425	-2.05853	0.20643	-2.23787	0.20643	-2.03608	-1.64027	-2.2319
		-1.62715	-2.19398	-1.68786	-2.40046	-1.68786	-2.20536	-1.78007	-2.39035
		-3.61858	-2.32246	-3.74001	-2.55488	-3.74001	-2.37623	-1.91795	-2.45067
		-5.81644	-2.45738	-5.79215	-2.70455	-5.79215	-2.53006	-2.03938	-2.70398
		-7.61358	-2.58306	-7.74715	-2.85626	-7.74715	-2.68449	-2.17584	-2.85486
		-9.69001	-2.71463	-9.75073	-3.01453	-9.75073	-2.84479	-2.29548	-2.90399
		-11.7665	-2.84879	-11.8393	-3.14846	-11.8393	-3.00314	-2.42502	-3.04441
		-13.6364	-2.9891	-13.7215	-3.30575	-13.7215	-3.14264	-2.56226	-3.20038
		-15.7372	-3.0948	-15.7736	-3.43894	-15.7736	-3.30447	-2.67287	-3.31797
		-17.7164	-3.2438	-17.8622	-3.6017	-17.8622	-3.46165	-2.80696	-3.51983
		-19.5986	-3.36912	-19.805	-3.75434	-19.805	-3.61279	-2.94004	-3.67265
		-21.7115	-3.50609	-21.8329	-3.89331	-21.8329	-3.77801	-3.0434	-3.79691
		-23.7636	-3.63851	-23.9215	-4.04689	-23.9215	-3.93938	-3.17858	-3.96178
		-25.6215	-3.77072	-25.7429	-4.19448	-25.7429	-4.09112	-3.30391	-4.12095
		-27.7343	-3.89271	-27.795	-4.34142	-27.795	-4.22838	-3.44079	-4.25676
		-29.7379	-4.03185	-29.8229	-4.49901	-29.8229	-4.41356	-3.55639	-4.37224
		-31.5958	-4.15424	-31.7293	-4.64648	-31.7293	-4.54389	-3.70964	-4.52645
		-33.6479	-4.28189	-33.745	-4.79707	-33.745	-4.70061	-3.84695	-4.71087
		-35.7486	-4.40963	-35.8093	-4.94436	-35.8093	-4.87647	-3.97472	-4.87146
		-37.7522	-4.54317	-37.8372	-5.07749	-37.8372	-5.02394	-4.09954	-5.0413
		-39.6708	-4.66171	-39.7801	-5.23669	-39.7801	-5.15855	-4.22552	-5.1749
		-41.7593	-4.79925	-41.7958	-5.3765	-41.7958	-5.33639	-4.36526	-5.32614
		-43.7872	-4.92408	-43.8601	-5.54959	-43.8601	-5.49686	-4.38012	-5.42402
		-45.6451	-5.05706	-45.7786	-5.683	-45.7786	-5.64921	-4.5935	-5.64366
		-47.7336	-5.19615	-47.8065	-5.8078	-47.8065	-5.7832	-4.7342	-5.77514
		-49.7372	-5.32103	-49.9436	-5.98671	-49.9436	-5.95677	-4.85411	-5.94255
		-51.6679	-5.4422	-51.8015	-6.12198	-51.8015	-6.09392	-4.98735	-6.09077
		-53.7322	-5.57165	-53.8658	-6.27834	-53.8658	-6.23504	-5.08143	-6.23596
		-55.7844	-5.68207	-55.8451	-6.42373	-55.8451	-6.41684	-5.21311	-6.36534
		-57.6665	-5.83366	-57.7758	-6.57058	-57.7758	-6.56367	-5.37357	-6.52696
		-59.7429	-5.96898	-59.8036	-6.70824	-59.8036	-6.70956	-5.47137	-6.67793
		-61.7344	-6.09438	-61.8558	-6.85162	-61.8558	-6.86033	-5.61026	-6.83571
		-63.6529	-6.21443	-63.7501	-7.01769	-63.7501	-6.99497	-5.73598	-6.96995
		-65.7537	-6.34503	-65.7537	-7.15224	-65.7537	-7.13439	-5.83728	-7.11206
		-67.7694	-6.48139	-67.8301	-7.30545	-67.8301	-7.32958	-5.99728	-7.2946
		-69.7365	-6.61624	-69.6637	-7.44826	-69.6637	-7.47558	-6.11408	-7.35721
		-71.6794	-6.73877	-71.7401	-7.61498	-71.7401	-7.67715	-6.25321	-7.55517
		-73.7437	-6.87505	-73.8408	-7.73268	-73.8408	-7.77608	-6.38442	-7.77237
		-75.638	-6.98791	-75.7351	-7.89112	-75.7351	-7.93613	-6.50692	-7.86958
		-77.6901	-7.09524	-77.7508	-8.05035	-77.7508	-8.07974	-6.61862	-8.05133
		-79.718	-7.24528	-79.8151	-8.17933	-79.8151	-8.24462	-6.77183	-8.18244
		-81.6365	-7.3807	-81.6851	-8.34019	-81.6851	-8.4295	-6.90369	-8.30218
		-83.6887	-7.4821	-83.7251	-8.48326	-83.7251	-8.55756	-7.01243	-8.47156
		-85.7165	-7.64506	-85.7773	-8.62132	-85.7773	-8.70963	-7.14333	-8.65937
		-87.708	-7.76766	-87.6958	-8.78312	-87.6958	-8.89681	-7.27635	-8.78932
		-89.663	-7.88371	-89.7358	-8.92022	-89.7358	-8.98924	-7.39529	-8.94428
		-91.7151	-8.03123	-91.8001	-9.03446	-91.8001	-9.14574	-7.53183	-9.08858
		-93.7794	-8.17577	-93.8766	-9.19425	-93.8766	-9.32857	-7.65243	-9.19623
		-95.698	-8.26914	-95.783	-9.35667	-95.783	-9.464	-7.77033	-9.39133
		-97.823	-8.42148	-97.823	-9.50006	-97.823	-9.62201	-7.89361	-9.35835
		-99.778	-8.55984	-99.8994	-9.67121	-99.8994	-9.77961	-8.01407	-9.66093
		-99.7537	-8.54878	-99.8994	-9.65101	-99.8994	-9.7578	-8.01772	-9.66387
		-246.112	-17.8827	-246.282	-20.2293	-246.282	-20.3977	-17.1339	-20.2579
		-482.825	-32.6582	-482.886	-36.2018	-482.886	-36.3227	-31.3969	-36.521
		-798.625	-51.1275	-798.588	-55.4149	-798.588	-55.0076	-48.8966	-55.5004
		-1192.94	-72.1932	-1192.9	-75.6269	-1192.9	-74.2648	-68.5151	-75.8984
		-1666.21	-93.7895	-1666.43	-94.3978	-1666.43	-92.1907	-88.2104	-93.7379
		-2218.83	-111.744	-2218.99	-109.023	-2218.99	-106.054	-104.491	-107.639
		-2849.7	-124.349	-2849.79	-119.585	-2849.79	-117.105	-115.902	-117.396
		-3559.76	-131.865	-3560.07	-126.421	-3560.07	-124.555	-123.501	-122.696
		-4348.69	-135.96	-4349.09	-131.072	-4349.09	-128.775	-127.797	-129.066
		-5216.48	-138.4	-5216.89	-133.494	-5216.89	-131.69	-131.376	-131.039
		-6163.84	-139.792	-6164.05	-135.63	-6164.05	-133.295	-131.459	-132.591
		-7189.57	-140.932	-7189.66	-136.611	-7189.66	-134.396	-134.004	-133.994
		-8294.24	-141.446	-8294.24	-137.635	-8294.24	-135.553	-134.889	-135.138
		-9477.71	-142.361	-9477.71	-138.279	-9477.71	-136.016	-135.447	-135.505
		-10739.9	-142.581	-10739.8	-138.814	-10739.8	-135.922	-136.153	-135.911
		-12081.2	-143.285	-12081.3	-139.117	-12081.3	-136.675	-136.967	-135.657
		-13501.2	-143.071	-13501.4	-139.249	-13501.4	-137.107	-137.245	-136.992
		-15000.4	-143.576	-15000.3	-139.57	-15000.3	-137.527	-137.165	-137.076
		-13501.4	-143.223	-13501.2	-139.35	-13501.2	-136.917	-137.536	-136.881
		-12081.2	-143.131	-12081.3	-139.279	-12081.3	-136.862	-137.064	-136.661
		-10740	-142.551	-10740	-138.795	-10740	-136.108	-136.808	-136.031
		-9477.6	-142.387	-9477.71	-138.199	-9477.71	-135.795	-136.365	-135.753
		-8294.09	-141.543	-8294.28	-137.844	-8294.28	-135.138	-136.155	-135.406
		-7189.59	-141.028	-7189.75	-136.823	-7189.75	-134.629	-135.065	-135.361
		-6164.15	-139.761	-6163.88	-135.412	-6163.88	-133.541	-134.042	-133.368
		-5217.21	-138.47	-5217.25	-133.938	-5217.25	-131.972	-131.86	-131.01
		-4349.19	-136.238	-4349.46	-131.053	-4349.46	-128.85	-129.403	-129.186
		-3560.38	-131.81	-3560.41	-127.239	-3560.41	-124.44	-124.534	-124.029
		-2849.96	-124.136	-2850.33	-119.633	-2850.33	-117.146	-116.622	-118.509
		-2219.18	-110.889	-2219.21	-108.694	-2219.21	-106.111	-104.143	-108.337
		-1666.35	-91.8607	-1666.93	-93.5472	-1666.93	-91.6651	-87.6304	-94.7236
		-1193.05	-69.5597	-1193.29	-73.838	-1193.29	-72.952	-66.5571	-74.7568
		-798.734	-48.0035	-798.928	-52.7301	-798.928	-52.6745	-46.6327	-53.7116
		-483.262	-29.0453	-483.347	-32.732	-483.347	-33.5688	-28.6355	-33.9253
		-246.755	-14.0825	-246.816	-16.1019	-246.816	-16.9398	-14.0488	-16.9806
		-99.7294	-4.57861	-99.8266	-5.15356	-99.8266	-5.77918	-4.69711	-5.76781
		-99.7416	-4.51268	-99.8387	-5.10395	-99.8387	-5.66896	-4.69602	-5.57977
		-49.9072	-1.36732	-50.0286	-1.78346	-50.0286	-1.80279	-1.46463	-1.67162
		0.14571	1.90794	0.04857	2.14234	0.04857	2.11668	1.72609	2.05869
		0.14571	1.78453	0.04857	2.24226	0.04857	1.98643	1.62238	2.14718
		2.34357	2.16666	2.28286	2.41464	2.28286	2.44897	1.972	2.34337
		4.23786	2.30209	4.35929	2.56903	4.35929	2.59897	2.10265	2.48736
		6.32644	2.41768	6.21715	2.73254	6.21715	2.76742	2.23825	2.63939
		8.33001	2.56824	8.28144	3.07848	8.28144	2.91733	2.38108	2.81426
		10.2364	2.69977	10.2972	3.22718	10.2972	3.07577	2.50071	2.81513
		12.2643	2.82337	12.2036	3.35624	12.2036	3.2358	2.60529	3.00334
		14.3893	2.94062	14.1707	3.54047	14.1707	3.39918	2.76815	3.13528
		16.235	3.08754	16.2593	3.6715	16.2593	3.54301	2.88506	3.30901
		18.2993	3.21286	18.3843	3.823	18.3843	3.71383	3.02655	3.45763
		20.3515	3.36019	20.2665	3.9814	20.2665	3.86746	3.15708	3.52251
		22.2579	3.49152	22.355	4.11546	22.355	4.02907	3.28265	3.78179
		24.2979	3.61807	24.3708	4.2826	24.3708	4.17478	3.39494	3.92429
		26.3379	3.745	26.265	4.4304	26.265	4.34666	3.54419	4.06432
		28.2929	3.87755	28.3415	4.57109	28.3415	4.48132	3.66626	4.20911
		30.3208	4.00378	30.3936	4.71759	30.3936	4.65007	3.78753	4.3721
		32.3243	4.14342	32.3122	4.86978	32.3122	4.80945	3.92731	4.54762
		34.255	4.27754	34.2793	5.01682	34.2793	4.93462	4.0532	4.66824
		36.2586	4.40002	36.38	5.16689	36.38	5.11848	4.1789	4.81598
		38.3472	4.52848	38.2986	5.32424	38.2986	5.2788	4.31265	4.9627
		40.2658	4.64709	40.3265	5.47229	40.3265	5.4315	4.43255	5.10551
		42.2936	4.8067	42.3665	5.62643	42.3665	5.54103	4.56311	5.2733
		44.3579	4.89025	44.2851	5.79325	44.2851	5.76617	4.70304	5.44221
		46.2279	5.06642	46.3372	5.9198	46.3372	5.90172	4.8273	5.63221
		48.2801	5.17774	48.3894	6.0698	48.3894	5.99642	4.94996	5.72065
		50.3079	5.2827	50.2351	6.22686	50.2351	6.18191	5.07573	5.90663
		52.3844	5.42957	52.2751	6.3523	52.2751	6.35181	5.20116	6.0512
		54.2908	5.56828	54.3272	6.5114	54.3272	6.51444	5.33681	6.20683
		56.3308	5.69552	56.2094	6.67232	56.2094	6.68604	5.48375	6.37069
		58.3465	5.82758	58.2979	6.80501	58.2979	6.87511	5.58942	6.34248
		60.2287	5.96185	60.3987	6.95972	60.3987	6.98355	5.71718	6.68461
		62.2322	6.06647	62.2322	7.12506	62.2322	7.126	5.74567	6.79906
		64.3451	6.21532	64.2358	7.2761	64.2358	7.29647	5.97822	6.88942
		66.2637	6.33834	66.3487	7.39842	66.3487	7.43768	6.05546	7.13947
		68.2915	6.44738	68.2308	7.56907	68.2308	7.58817	6.22689	7.27944
		70.368	6.6113	70.3194	7.71438	70.3194	7.76042	6.36779	7.47013
		71.6551	6.73565	72.323	7.85381	72.323	7.90036	6.48839	7.55422
		74.2901	6.82034	74.2537	7.99824	74.2537	8.07422	6.63904	7.73358
		76.3908	6.98782	76.2572	8.1712	76.2572	8.2343	6.77086	7.89643
		78.2851	7.12741	78.2973	8.30058	78.2973	8.35584	6.89287	8.13115
		80.2644	7.26204	80.3494	8.44487	80.3494	8.5258	7.02179	8.21122
		82.353	7.37795	82.3044	8.61558	82.3044	8.64933	7.16133	8.36407
		84.1865	7.52109	84.2594	8.72716	84.2594	8.80464	7.27055	8.52463
		86.2994	7.65002	86.3966	8.92554	86.3966	8.97994	7.37705	8.58441
		88.3758	7.76994	88.2665	9.04277	88.2665	9.17766	7.51793	8.76989
		90.2458	7.90061	90.3187	9.16136	90.3187	9.28074	7.63429	8.93687
		92.298	8.01842	92.383	9.33281	92.383	9.42446	7.80913	9.07175
		94.3501	8.17417	94.2773	9.51987	94.2773	9.61238	7.9275	9.24134
		96.2201	8.29298	96.3416	9.6407	96.3416	9.74032	8.03696	9.41281
		98.2237	8.43898	98.3694	9.80433	98.3694	9.89774	8.15764	9.51483
		100.361	8.52847	100.227	9.92519	100.227	10.0412	8.29283	9.72596
		100.361	8.51026	100.276	9.92983	100.276	10.0762	8.30868	9.67078
		246.743	17.9168	246.78	20.5436	246.78	20.7508	17.4584	20.4597
		483.116	32.6135	483.226	36.6483	483.226	36.8338	31.922	36.7963
		798.916	51.1576	798.819	55.9486	798.819	55.322	49.7677	56.1364
		1193.38	72.1566	1193.32	76.2192	1193.32	74.9682	69.5523	76.3508
		1666.79	93.6399	1666.79	94.8419	1666.79	92.5161	89.4646	94.4503
		2219.28	111.715	2219.3	109.399	2219.3	107.018	105.392	108.309
		2850.19	124.27	2850.32	120.015	2850.32	117.799	116.023	117.396
		3560.42	131.63	3560.63	126.815	3560.63	124.343	124.873	123.157
		4349.55	135.75	4349.63	130.591	4349.63	129.178	129.372	128.281
		5217.48	137.907	5217.23	133.939	5217.23	131.418	132.622	130.945
		6164.18	140.004	6164.08	135.334	6164.08	133.529	134.246	133.196
		7189.67	140.734	7189.78	136.773	7189.78	134.251	135.282	133.638
		8294.03	141.498	8294.37	137.401	8294.37	135.116	135.782	132.967
		9477.78	142.082	9477.55	138.264	9477.55	135.335	136.695	134.78
		10740.1	142.589	10739.8	138.498	10739.8	136.42	137.243	136.609
		12081.3	142.735	12081.4	139.396	12081.4	136.669	137.728	135.855
		13501.4	143.237	13501.2	139.427	13501.2	137.048	137.86	136.81
		15000.5	143.211	15000.3	140.213	15000.3	137.4	138.575	137.045
		15000.5	143.083	15000.3	139.378	15000.3	137.358	138.378	137.475
