# Supplementary material for: High-frequency FeSiAl-based soft magnetic composites via simultaneously suppressed eddy and hysteresis losses
Source: Nat Commun. 2025 Oct 29;16:9563. doi: 10.1038/s41467-025-64794-0 (PMC12572122; doi:10.1038/s41467-025-64794-0)
Supplement: Supplementary file 3 — Source data [file 41467_2025_64794_MOESM3_ESM.zip › Source data/Supplementary Fig.18.xlsx]

## Sheet: Supplementary Fig.18
Supplementary Fig.18
			Reference19		Reference25		Reference40		Reference41		Reference46		This work
		f	Pcv	f	Pcv	f	Pcv	f	Pcv	f	pcv	10	12.403
		40	308.679	25	55	40	107.169	50	141.7	0	87.4091	20	25.965
		50	367.45	50	124.4	60	189.736	100	341	10	105.278	30	39.006
		60	410.558	75	196	80	283.041			20	135.304	40	52.637
		70	455.033	100	336	100	372.774			30	177.47	50	74.054
		80	515.569	125	467.7	120	605.368			40	222.713	60	92.188
		90	628.431	150	582.4	140	762.949			50	270	70	114.27
		100	674.876			160	941.973			100	506.313	80	138.05
		110	731.882			180	1142.41			150	647.244	90	153
		120	800.448			200	1353.54			200	1491.27	100	189.84
