# Supplementary material for: High-frequency FeSiAl-based soft magnetic composites via simultaneously suppressed eddy and hysteresis losses
Source: Nat Commun. 2025 Oct 29;16:9563. doi: 10.1038/s41467-025-64794-0 (PMC12572122; doi:10.1038/s41467-025-64794-0)
Supplement: Supplementary file 3 — Source data [file 41467_2025_64794_MOESM3_ESM.zip › Source data/Supplementary Fig.3c.xlsx]

## Sheet: Supplementary Fig.3c
Supplementary Fig.3c
		SnO2	Al2O3	SnO2+Al	Al2O3+Sn
		-18.84	-37.27	-22.58	-41.23
