# Supplementary material for: High-frequency FeSiAl-based soft magnetic composites via simultaneously suppressed eddy and hysteresis losses
Source: Nat Commun. 2025 Oct 29;16:9563. doi: 10.1038/s41467-025-64794-0 (PMC12572122; doi:10.1038/s41467-025-64794-0)
Supplement: Supplementary file 3 — Source data [file 41467_2025_64794_MOESM3_ESM.zip › Source data/Supplementary Fig.4.xlsx]

## Sheet: Supplementary Fig.4
Supplementary Fig.4a									Supplementary Fig.4b
		x	y-FeSiAl	y-Annealed FeSiAl	y-Annealed FeSiAl:Sn				x	y-FeSiAl	y-Annealed FeSiAl	y-Annealed FeSiAl:Sn
		10	38	43	33				44	992	631	723
		10.02	38	43	33				44.02	1037	562	758
		10.04	37	43	33				44.04	1336	685	766
		10.06	0	27	28				44.06	1157	671	803
		10.08	44	55	74				44.08	1238	589	735
		10.1	31	55	79				44.1	1106	370	749
		10.12	25	43	40				44.12	1194	501	741
		10.14	12	39	0				44.14	1481	724	967
		10.16	24	47	0				44.16	1167	692	841
		10.18	20	18	0				44.18	1531	707	865
		10.2	30	58	22				44.2	1749	692	805
		10.22	43	0	43				44.22	1812	754	1106
		10.24	0	104	39				44.24	1759	734	944
		10.26	30	48	65				44.26	1850	568	1014
		10.28	0	8	64				44.28	2051	556	1142
		10.3	0	94	28				44.3	2128	748	1110
		10.32	60	70	0				44.32	2118	702	1306
		10.34	56	74	0				44.34	2290	728	1605
		10.36	0	48	4				44.36	2592	658	1730
		10.38	34	30	0				44.38	2718	885	1995
		10.4	0	6	9				44.4	2980	881	1931
		10.42	1	62	43				44.42	3508	744	1869
		10.44	33	23	0				44.44	3899	992	1716
		10.46	0	42	50				44.46	4417	1078	1521
		10.48	97	107	3				44.48	4848	936	1544
		10.5	0	31	0				44.5	5632	1195	1665
		10.52	43	87	32				44.52	6128	955	1533
		10.54	118	22	34				44.54	7262	1133	1848
		10.56	0	51	52				44.56	8185	1279	1857
		10.58	12	55	37				44.58	9683	1485	1834
		10.6	1	42	38				44.6	11615	1405	2290
		10.62	4	51	107				44.62	13552	1588	2672
		10.64	97	47	3				44.64	16293	2022	3345
		10.66	44	24	3				44.66	19584	2539	4126
		10.68	11	65	0				44.68	23914	2902	4997
		10.7	0	46	40				44.7	28482	3668	6426
		10.72	0	10	23				44.72	34463	5000	7697
		10.74	65	92	4				44.74	42219	6128	9835
		10.76	32	31	18				44.76	51848	7573	12174
		10.78	25	37	0				44.78	63595	9402	16262
		10.8	7	55	59				44.8	78277	12393	24101
		10.82	0	49	0				44.82	95804	17555	36709
		10.84	54	55	70				44.84	114771	26391	59056
		10.86	97	42	12				44.86	131655	42223	94135
		10.88	0	39	9				44.88	146518	68097	146585
		10.9	0	0	22				44.9	152400	109521	214651
		10.92	61	102	54				44.92	147451	168187	281061
		10.94	37	54	0				44.94	135220	233526	305208
		10.96	0	51	18				44.96	117382	283478	263450
		10.98	52	56	17				44.98	102241	280538	195080
		11	57	40	65				45	86199	229491	128011
		11.02	3	24	33				45.02	73198	158003	80501
		11.04	33	127	20				45.04	63396	95114	48150
		11.06	2	15	27				45.06	53953	54311	29805
		11.08	3	37	0				45.08	46811	30505	19467
		11.1	11	38	47				45.1	38923	18872	14917
		11.12	126	73	42				45.12	33644	12373	13092
		11.14	0	23	8				45.14	29194	9472	11075
		11.16	9	22	36				45.16	24490	9048	9984
		11.18	8	24	0				45.18	20904	7720	9059
		11.2	0	51	63				45.2	17894	7008	7786
		11.22	36	17	10				45.22	15570	6192	6259
		11.24	53	33	0				45.24	12869	5050	4235
		11.26	0	58	62				45.26	10898	4038	3461
		11.28	0	28	28				45.28	9555	2535	2505
		11.3	0	0	30				45.3	7824	1823	1612
		11.32	27	83	83				45.32	6613	1456	1558
		11.34	0	20	8				45.34	5652	1056	1418
		11.36	0	35	38				45.36	5117	885	1443
		11.38	39	67	53				45.38	4500	794	1274
		11.4	0	73	7				45.4	3929	1271	1409
		11.42	18	112	96				45.42	3628	1103	1499
		11.44	0	116	48				45.44	3165	1145	1266
		11.46	0	8	18				45.46	2903	1140	1128
		11.48	67	35	26				45.48	2807	837	848
		11.5	10	83	62				45.5	2413	965	742
		11.52	0	37	18				45.52	2295	604	446
		11.54	44	71	13				45.54	1835	564	341
		11.56	0	10	1				45.56	1763	508	146
		11.58	4	54	8				45.58	1614	212	430
		11.6	28	14	0				45.6	1363	337	515
		11.62	76	90	67				45.62	968	266	479
		11.64	7	64	21				45.64	855	324	700
		11.66	0	49	21				45.66	1191	274	597
		11.68	95	102	52				45.68	833	489	730
		11.7	0	45	40				45.7	915	602	410
		11.72	0	10	43				45.72	841	471	289
		11.74	59	28	42				45.74	869	387	310
		11.76	22	66	0				45.76	967	217	207
		11.78	0	74	0				45.78	560	179	354
		11.8	0	74	65				45.8	708	149	177
		11.82	12	40	38				45.82	767	52	184
		11.84	11	7	61				45.84	757	246	524
		11.86	0	56	50				45.86	461	172	205
		11.88	0	64	9				45.88	574	242	206
		11.9	2	35	38				45.9	511	287	327
		11.92	0	79	19				45.92	470	188	418
		11.94	0	63	23				45.94	402	378	273
		11.96	12	26	64				45.96	332	172	212
		11.98	0	145	73				45.98	421	111	38
		12	14	59	18				46	348	4	296
		12.02	0	47	0				46.02	475	0	264
		12.04	11	21	49				46.04	344	198	84
		12.06	59	56	41				46.06	270	9	36
		12.08	33	44	11				46.08	115	162	217
		12.1	19	0	31				46.1	160	110	153
		12.12	3	115	48				46.12	277	186	191
		12.14	11	43	40				46.14	187	192	185
		12.16	114	0	94				46.16	390	47	156
		12.18	106	67	52				46.18	403	60	262
		12.2	17	96	29				46.2	263	99	105
		12.22	0	10	50				46.22	399	27	26
		12.24	34	0	64				46.24	378	0	91
		12.26	2	0	58				46.26	448	117	170
		12.28	45	131	56				46.28	98	116	278
		12.3	10	51	16				46.3	201	82	145
		12.32	32	80	32				46.32	51	0	158
		12.34	59	7	26				46.34	138	111	233
		12.36	0	29	4				46.36	137	129	127
		12.38	0	48	15				46.38	68	25	43
		12.4	74	43	21				46.4	174	140	7
		12.42	18	51	44				46.42	169	208	224
		12.44	0	34	0				46.44	279	150	161
		12.46	0	0	92				46.46	94	140	99
		12.48	42	22	100				46.48	111	59	51
		12.5	51	56	63				46.5	92	120	42
		12.52	0	121	27				46.52	20	77	0
		12.54	7	93	14				46.54	7	40	118
		12.56	72	35	38				46.56	3	28	73
		12.58	0	106	40				46.58	107	179	120
		12.6	0	42	46				46.6	56	148	133
		12.62	33	31	66				46.62	87	157	185
		12.64	5	19	69				46.64	182	87	43
		12.66	0	32	0				46.66	144	70	105
		12.68	82	58	45				46.68	201	74	79
		12.7	0	54	44				46.7	164	83	266
		12.72	26	115	30				46.72	91	81	0
		12.74	0	32	28				46.74	11	152	2
		12.76	55	60	1				46.76	9	178	40
		12.78	97	35	7				46.78	64	66	67
		12.8	51	0	63				46.8	0	176	184
		12.82	37	17	25				46.82	0	68	25
		12.84	0	47	21				46.84	93	100	373
		12.86	9	14	60				46.86	197	199	153
		12.88	0	58	36				46.88	55	20	232
		12.9	20	8	28				46.9	111	155	94
		12.92	97	26	40				46.92	117	13	161
		12.94	34	22	66				46.94	202	73	185
		12.96	39	36	2				46.96	0	52	144
		12.98	39	6	19				46.98	0	70	145
		13	18	48	33				47	64	12	144
		13.02	29	72	80				47.02	151	231	158
		13.04	0	60	10				47.04	123	404	446
		13.06	40	49	0				47.06	65	107	137
		13.08	74	42	43				47.08	91	71	130
		13.1	2	65	2				47.1	109	31	202
		13.12	79	61	19				47.12	160	182	233
		13.14	41	30	30				47.14	35	19	67
		13.16	0	32	103				47.16	7	187	124
		13.18	6	66	0				47.18	0	104	26
		13.2	77	48	2				47.2	102	191	142
		13.22	5	64	62				47.22	9	250	198
		13.24	30	26	0				47.24	0	84	225
		13.26	39	22	4				47.26	69	8	282
		13.28	20	3	79				47.28	0	283	164
		13.3	0	78	0				47.3	0	181	339
		13.32	18	100	26				47.32	158	197	153
		13.34	28	64	53				47.34	251	195	145
		13.36	10	59	4				47.36	352	141	147
		13.38	90	49	4				47.38	98	166	99
		13.4	0	65	54				47.4	0	185	172
		13.42	0	79	59				47.42	46	11	156
		13.44	156	22	72				47.44	3	16	351
		13.46	23	29	60				47.46	0	160	185
		13.48	10	44	32				47.48	0	216	204
		13.5	17	21	31				47.5	0	140	256
		13.52	38	28	26				47.52	0	72	169
		13.54	58	66	44				47.54	0	246	112
		13.56	0	64	57				47.56	0	109	160
		13.58	20	58	56				47.58	38	307	104
		13.6	47	64	0				47.6	0	23	241
		13.62	0	10	40				47.62	90	49	350
		13.64	82	51	0				47.64	222	276	119
		13.66	28	42	0				47.66	114	143	118
		13.68	51	40	133				47.68	126	88	198
		13.7	1	59	20				47.7	145	6	370
		13.72	11	47	41				47.72	72	189	326
		13.74	0	43	96				47.74	0	415	252
		13.76	11	101	21				47.76	0	245	313
		13.78	31	22	30				47.78	0	209	285
		13.8	59	48	79				47.8	207	195	285
		13.82	56	31	45				47.82	46	320	132
		13.84	0	105	43				47.84	101	248	97
		13.86	0	23	13				47.86	66	40	280
		13.88	63	14	32				47.88	0	4	201
		13.9	30	16	6				47.9	79	152	122
		13.92	45	52	108				47.92	164	179	197
		13.94	46	44	43				47.94	154	93	147
		13.96	111	2	37				47.96	0	238	135
		13.98	50	15	38				47.98	123	271	84
		14	35	37	83				48	200	287	74
		14.02	34	77	6				48.02	337	92	120
		14.04	96	82	79				48.04	173	58	0
		14.06	90	57	61				48.06	234	0	243
		14.08	22	53	27				48.08	268	32	223
		14.1	31	62	21				48.1	101	34	120
		14.12	55	30	71				48.12	69	12	225
		14.14	41	14	124				48.14	45	25	330
		14.16	8	120	51				48.16	66	18	119
		14.18	45	14	41				48.18	35	202	114
		14.2	24	0	24				48.2	62	65	74
		14.22	72	0	12				48.22	40	152	188
		14.24	12	105	109				48.24	0	255	216
		14.26	3	117	29				48.26	96	0	75
		14.28	74	45	65				48.28	58	87	161
		14.3	56	38	30				48.3	97	12	161
		14.32	51	6	0				48.32	197	3	216
		14.34	46	113	147				48.34	185	141	197
		14.36	13	22	0				48.36	138	8	165
		14.38	98	12	41				48.38	63	6	98
		14.4	27	118	78				48.4	220	195	206
		14.42	7	88	51				48.42	229	141	308
		14.44	98	15	79				48.44	116	0	252
		14.46	89	11	0				48.46	5	36	61
		14.48	41	70	49				48.48	246	81	324
		14.5	37	36	38				48.5	181	0	226
		14.52	64	0	50				48.52	24	12	253
		14.54	28	64	59				48.54	22	123	71
		14.56	76	12	50				48.56	0	78	35
		14.58	43	3	43				48.58	26	188	272
		14.6	68	93	57				48.6	350	159	59
		14.62	54	98	72				48.62	0	0	35
		14.64	62	67	54				48.64	5	9	254
		14.66	28	43	8				48.66	158	133	159
		14.68	47	12	6				48.68	181	0	145
		14.7	35	54	152				48.7	145	0	70
		14.72	47	0	102				48.72	11	0	222
		14.74	78	17	70				48.74	144	19	45
		14.76	34	44	45				48.76	157	105	0
		14.78	74	32	22				48.78	67	6	56
		14.8	90	38	34				48.8	12	57	245
		14.82	35	14	2				48.82	157	0	27
		14.84	27	107	51				48.84	154	153	13
		14.86	81	24	0				48.86	98	83	96
		14.88	12	6	52				48.88	86	0	0
		14.9	44	24	27				48.9	55	32	130
		14.92	49	28	31				48.92	30	12	99
		14.94	145	83	41				48.94	251	27	78
		14.96	111	5	58				48.96	3	0	110
		14.98	59	2	72				48.98	141	3	83
		15	29	76	48				49	152	0	299
		15.02	113	105	56				49.02	132	0	245
		15.04	91	40	53				49.04	83	9	40
		15.06	49	47	58				49.06	0	9	8
		15.08	23	14	29				49.08	87	24	115
		15.1	69	40	20				49.1	78	0	24
		15.12	61	72	68				49.12	8	0	92
		15.14	43	51	36				49.14	300	92	125
		15.16	69	18	21				49.16	0	18	27
		15.18	41	67	28				49.18	221	0	40
		15.2	49	78	91				49.2	41	94	154
		15.22	39	52	13				49.22	219	61	13
		15.24	13	26	16				49.24	0	32	66
		15.26	24	68	104				49.26	207	2	257
		15.28	11	43	57				49.28	1	110	0
		15.3	115	0	43				49.3	10	0	187
		15.32	55	49	27				49.32	91	0	93
		15.34	54	27	44				49.34	44	0	207
		15.36	91	45	81				49.36	37	187	115
		15.38	113	162	53				49.38	0	49	0
		15.4	31	66	69				49.4	170	15	154
		15.42	27	41	54				49.42	110	0	27
		15.44	69	38	15				49.44	192	0	24
		15.46	18	52	14				49.46	163	0	24
		15.48	77	16	82				49.48	155	30	50
		15.5	6	67	96				49.5	62	13	174
		15.52	60	64	55				49.52	11	23	196
		15.54	12	20	17				49.54	17	125	94
		15.56	27	52	14				49.56	116	0	354
		15.58	130	86	28				49.58	107	5	257
		15.6	44	89	49				49.6	224	101	116
		15.62	23	52	49				49.62	34	64	53
		15.64	78	58	72				49.64	42	27	129
		15.66	126	68	60				49.66	174	0	148
		15.68	95	23	70				49.68	0	0	26
		15.7	46	89	17				49.7	60	41	26
		15.72	114	91	115				49.72	170	36	27
		15.74	99	53	75				49.74	184	0	208
		15.76	82	26	25				49.76	51	43	123
		15.78	148	28	28				49.78	0	16	72
		15.8	98	90	104				49.8	108	0	87
		15.82	39	52	28				49.82	7	48	115
		15.84	29	68	62				49.84	166	35	95
		15.86	61	34	44				49.86	120	133	82
		15.88	91	61	0				49.88	263	0	180
		15.9	37	54	46				49.9	224	19	230
		15.92	116	40	116				49.92	229	0	88
		15.94	78	35	88				49.94	1	173	69
		15.96	31	25	49				49.96	0	213	129
		15.98	25	9	38				49.98	0	40	114
		16	50	42	19				50	0	28	140
		16.02	100	0	65
		16.04	88	76	81
		16.06	85	88	38
		16.08	53	56	10
		16.1	68	34	70
		16.12	92	73	58
		16.14	77	33	20
		16.16	61	22	25
		16.18	56	115	60
		16.2	99	0	33
		16.22	84	37	26
		16.24	46	53	55
		16.26	95	100	49
		16.28	23	63	24
		16.3	54	44	25
		16.32	42	22	45
		16.34	136	23	0
		16.36	77	75	38
		16.38	58	24	99
		16.4	0	48	36
		16.42	34	94	7
		16.44	71	82	10
		16.46	48	67	42
		16.48	36	8	167
		16.5	29	4	38
		16.52	50	55	24
		16.54	92	49	41
		16.56	92	8	56
		16.58	82	0	103
		16.6	20	63	52
		16.62	38	83	18
		16.64	97	54	8
		16.66	114	48	17
		16.68	100	38	57
		16.7	80	121	32
		16.72	63	86	11
		16.74	105	111	20
		16.76	24	0	66
		16.78	105	21	49
		16.8	103	72	21
		16.82	0	64	50
		16.84	54	53	0
		16.86	88	33	53
		16.88	90	62	48
		16.9	72	17	0
		16.92	56	11	14
		16.94	36	42	59
		16.96	45	68	43
		16.98	118	29	0
		17	109	53	0
		17.02	34	8	0
		17.04	20	56	0
		17.06	59	36	0
		17.08	114	6	92
		17.1	37	100	131
		17.12	20	68	22
		17.14	108	4	20
		17.16	67	51	21
		17.18	50	77	31
		17.2	19	98	8
		17.22	100	46	6
		17.24	39	59	33
		17.26	31	6	19
		17.28	45	23	35
		17.3	105	93	61
		17.32	26	80	44
		17.34	73	57	32
		17.36	60	65	1
		17.38	8	76	43
		17.4	37	39	81
		17.42	95	53	83
		17.44	40	0	0
		17.46	7	9	15
		17.48	10	9	77
		17.5	51	117	0
		17.52	32	8	0
		17.54	44	0	78
		17.56	65	27	66
		17.58	25	107	49
		17.6	73	79	57
		17.62	79	0	47
		17.64	52	0	25
		17.66	60	37	54
		17.68	47	90	55
		17.7	31	0	0
		17.72	74	10	0
		17.74	11	27	0
		17.76	10	140	18
		17.78	66	42	52
		17.8	86	1	73
		17.82	21	0	12
		17.84	16	38	8
		17.86	62	61	69
		17.88	69	61	1
		17.9	33	90	0
		17.92	41	45	61
		17.94	8	3	57
		17.96	29	43	35
		17.98	81	80	0
		18	108	73	65
		18.02	62	17	68
		18.04	26	16	0
		18.06	14	0	0
		18.08	11	59	54
		18.1	42	106	39
		18.12	29	48	9
		18.14	15	8	0
		18.16	35	1	57
		18.18	25	54	63
		18.2	11	15	17
		18.22	21	0	15
		18.24	42	73	4
		18.26	69	44	38
		18.28	51	35	57
		18.3	5	0	48
		18.32	32	71	23
		18.34	76	0	35
		18.36	8	32	11
		18.38	51	57	1
		18.4	55	0	0
		18.42	32	0	4
		18.44	13	33	36
		18.46	11	12	13
		18.48	20	56	74
		18.5	48	63	60
		18.52	84	42	0
		18.54	21	6	0
		18.56	5	67	79
		18.58	38	46	19
		18.6	70	38	0
		18.62	13	27	13
		18.64	47	0	40
		18.66	66	85	42
		18.68	11	73	92
		18.7	4	40	42
		18.72	0	51	85
		18.74	0	28	38
		18.76	69	51	24
		18.78	23	29	60
		18.8	15	14	28
		18.82	31	35	0
		18.84	11	91	3
		18.86	25	26	29
		18.88	94	7	40
		18.9	0	9	97
		18.92	1	34	92
		18.94	121	46	10
		18.96	100	35	4
		18.98	15	59	31
		19	6	72	13
		19.02	11	77	27
		19.04	39	36	48
		19.06	19	21	79
		19.08	2	16	54
		19.1	0	39	26
		19.12	144	0	5
		19.14	46	6	110
		19.16	49	50	112
		19.18	47	84	47
		19.2	15	70	53
		19.22	58	12	37
		19.24	82	0	28
		19.26	34	100	135
		19.28	32	30	77
		19.3	20	30	70
		19.32	43	0	24
		19.34	28	19	20
		19.36	56	86	35
		19.38	40	41	106
		19.4	43	55	50
		19.42	21	26	18
		19.44	0	18	42
		19.46	0	73	67
		19.48	69	0	96
		19.5	50	13	72
		19.52	0	0	23
		19.54	0	26	30
		19.56	0	73	18
		19.58	0	35	69
		19.6	8	6	0
		19.62	14	16	46
		19.64	23	57	52
		19.66	30	78	69
		19.68	59	0	85
		19.7	58	15	46
		19.72	1	37	35
		19.74	0	30	22
		19.76	0	9	88
		19.78	86	34	105
		19.8	0	83	5
		19.82	35	63	7
		19.84	41	58	81
		19.86	0	1	63
		19.88	28	1	33
		19.9	1	80	55
		19.92	67	63	29
		19.94	40	22	24
		19.96	68	34	65
		19.98	0	51	24
		20	11	80	25
		20.02	46	17	52
		20.04	42	0	125
		20.06	0	43	23
		20.08	16	20	19
		20.1	25	30	15
		20.12	22	22	121
		20.14	3	27	107
		20.16	0	77	22
		20.18	6	41	17
		20.2	74	27	131
		20.22	55	48	144
		20.24	23	63	112
		20.26	21	95	59
		20.28	34	45	43
		20.3	24	36	78
		20.32	37	27	75
		20.34	57	30	15
		20.36	50	122	58
		20.38	73	54	34
		20.4	12	42	142
		20.42	11	76	111
		20.44	4	39	61
		20.46	87	35	14
		20.48	19	19	81
		20.5	0	39	58
		20.52	16	9	42
		20.54	50	9	44
		20.56	44	41	68
		20.58	33	58	119
		20.6	16	77	41
		20.62	47	18	19
		20.64	0	9	63
		20.66	17	43	45
		20.68	12	62	1
		20.7	23	81	29
		20.72	1	27	78
		20.74	51	61	124
		20.76	65	47	71
		20.78	33	34	0
		20.8	33	9	56
		20.82	52	30	5
		20.84	2	24	92
		20.86	0	49	60
		20.88	19	54	72
		20.9	53	35	20
		20.92	12	36	104
		20.94	73	14	31
		20.96	14	10	37
		20.98	11	50	19
		21	70	74	17
		21.02	47	94	38
		21.04	34	60	21
		21.06	14	37	19
		21.08	4	32	42
		21.1	0	19	21
		21.12	74	31	23
		21.14	49	55	50
		21.16	1	15	56
		21.18	0	77	38
		21.2	10	12	61
		21.22	19	14	27
		21.24	12	65	42
		21.26	40	87	45
		21.28	3	26	14
		21.3	84	24	38
		21.32	50	28	23
		21.34	33	25	17
		21.36	59	72	42
		21.38	36	68	97
		21.4	43	34	18
		21.42	30	48	90
		21.44	46	34	34
		21.46	16	0	12
		21.48	48	33	12
		21.5	52	84	12
		21.52	39	61	27
		21.54	33	0	72
		21.56	53	1	82
		21.58	42	10	54
		21.6	31	116	54
		21.62	0	43	30
		21.64	0	23	41
		21.66	25	96	12
		21.68	102	89	43
		21.7	106	60	40
		21.72	12	18	0
		21.74	3	40	0
		21.76	0	33	85
		21.78	55	126	28
		21.8	21	22	47
		21.82	26	11	43
		21.84	0	11	20
		21.86	25	42	101
		21.88	48	45	0
		21.9	58	52	10
		21.92	61	47	23
		21.94	17	97	0
		21.96	28	46	56
		21.98	0	29	95
		22	60	13	34
		22.02	0	92	13
		22.04	52	67	12
		22.06	0	73	41
		22.08	31	25	0
		22.1	35	72	0
		22.12	51	25	91
		22.14	103	71	95
		22.16	65	14	27
		22.18	0	36	15
		22.2	43	21	12
		22.22	0	0	30
		22.24	53	9	26
		22.26	20	33	30
		22.28	88	31	49
		22.3	0	106	55
		22.32	19	45	26
		22.34	12	43	64
		22.36	74	86	30
		22.38	11	73	41
		22.4	11	53	13
		22.42	40	47	12
		22.44	10	65	25
		22.46	60	59	0
		22.48	55	55	64
		22.5	10	23	29
		22.52	24	23	112
		22.54	3	30	87
		22.56	33	0	29
		22.58	54	81	0
		22.6	27	72	12
		22.62	8	40	45
		22.64	8	93	61
		22.66	0	91	0
		22.68	0	89	48
		22.7	53	72	59
		22.72	9	71	53
		22.74	29	19	0
		22.76	11	29	0
		22.78	38	31	5
		22.8	60	83	0
		22.82	60	67	15
		22.84	59	102	28
		22.86	49	30	0
		22.88	2	24	0
		22.9	10	21	2
		22.92	23	41	78
		22.94	85	101	48
		22.96	61	74	50
		22.98	22	43	7
		23	0	86	4
		23.02	0	62	47
		23.04	59	13	61
		23.06	72	15	1
		23.08	72	77	9
		23.1	48	48	2
		23.12	65	83	36
		23.14	18	31	30
		23.16	17	28	0
		23.18	0	71	22
		23.2	66	109	60
		23.22	21	78	51
		23.24	0	76	17
		23.26	21	15	6
		23.28	77	19	64
		23.3	120	32	10
		23.32	43	0	0
		23.34	27	51	20
		23.36	20	100	18
		23.38	28	160	69
		23.4	47	107	33
		23.42	34	34	23
		23.44	0	47	0
		23.46	7	20	25
		23.48	0	112	37
		23.5	6	78	0
		23.52	93	32	0
		23.54	81	14	0
		23.56	101	19	19
		23.58	37	67	36
		23.6	27	9	59
		23.62	8	83	118
		23.64	98	60	15
		23.66	42	119	1
		23.68	54	102	0
		23.7	0	104	0
		23.72	50	73	36
		23.74	10	39	17
		23.76	0	27	31
		23.78	2	126	57
		23.8	126	15	0
		23.82	105	64	0
		23.84	58	60	0
		23.86	45	117	44
		23.88	18	71	75
		23.9	17	57	54
		23.92	24	28	24
		23.94	122	32	2
		23.96	10	26	0
		23.98	9	79	56
		24	10	71	33
		24.02	10	31	19
		24.04	82	79	57
		24.06	38	67	11
		24.08	43	52	79
		24.1	30	52	8
		24.12	93	75	29
		24.14	11	48	0
		24.16	41	47	3
		24.18	16	40	27
		24.2	56	66	59
		24.22	60	58	36
		24.24	35	29	24
		24.26	16	61	34
		24.28	92	38	41
		24.3	51	45	93
		24.32	29	34	20
		24.34	24	71	79
		24.36	66	63	47
		24.38	66	92	50
		24.4	95	97	60
		24.42	38	91	30
		24.44	31	71	28
		24.46	42	43	84
		24.48	107	46	34
		24.5	77	86	115
		24.52	73	43	68
		24.54	68	83	17
		24.56	9	46	0
		24.58	50	21	9
		24.6	20	20	0
		24.62	57	77	51
		24.64	90	89	0
		24.66	77	128	7
		24.68	89	82	39
		24.7	81	36	52
		24.72	60	65	81
		24.74	24	47	77
		24.76	105	29	30
		24.78	89	35	42
		24.8	41	42	13
		24.82	33	28	24
		24.84	75	22	45
		24.86	107	46	96
		24.88	111	60	30
		24.9	42	36	103
		24.92	18	74	0
		24.94	16	38	0
		24.96	54	77	21
		24.98	84	82	57
		25	88	66	94
		25.02	16	44	66
		25.04	39	26	102
		25.06	97	68	91
		25.08	113	62	0
		25.1	11	62	8
		25.12	66	36	12
		25.14	32	53	24
		25.16	37	47	79
		25.18	44	67	20
		25.2	47	29	18
		25.22	8	110	0
		25.24	24	24	35
		25.26	51	84	39
		25.28	0	39	137
		25.3	70	17	43
		25.32	12	17	27
		25.34	95	0	6
		25.36	85	92	0
		25.38	74	68	11
		25.4	11	51	57
		25.42	28	42	51
		25.44	87	22	76
		25.46	108	61	18
		25.48	53	67	96
		25.5	40	104	62
		25.52	16	38	73
		25.54	22	0	56
		25.56	43	50	41
		25.58	33	16	10
		25.6	95	48	4
		25.62	53	63	112
		25.64	117	101	10
		25.66	70	57	99
		25.68	55	38	59
		25.7	32	53	25
		25.72	116	41	41
		25.74	42	66	23
		25.76	57	59	60
		25.78	70	7	15
		25.8	18	80	55
		25.82	95	41	63
		25.84	54	21	87
		25.86	128	6	74
		25.88	49	57	66
		25.9	65	68	60
		25.92	32	111	35
		25.94	51	30	8
		25.96	41	15	15
		25.98	52	14	49
		26	91	31	126
		26.02	36	39	68
		26.04	70	43	19
		26.06	89	12	16
		26.08	102	87	33
		26.1	62	24	22
		26.12	6	11	64
		26.14	58	13	51
		26.16	20	14	13
		26.18	22	15	111
		26.2	71	69	8
		26.22	46	68	34
		26.24	117	90	27
		26.26	97	37	92
		26.28	73	11	19
		26.3	113	69	88
		26.32	39	50	25
		26.34	74	60	75
		26.36	101	34	63
		26.38	74	78	74
		26.4	104	25	20
		26.42	76	71	65
		26.44	44	51	94
		26.46	51	71	31
		26.48	85	43	58
		26.5	41	36	32
		26.52	181	12	43
		26.54	75	78	55
		26.56	134	53	45
		26.58	0	73	39
		26.6	135	106	46
		26.62	80	57	56
		26.64	166	49	94
		26.66	77	33	58
		26.68	107	0	37
		26.7	84	68	84
		26.72	129	0	23
		26.74	126	69	110
		26.76	106	14	69
		26.78	188	70	97
		26.8	163	114	115
		26.82	137	126	57
		26.84	115	68	22
		26.86	151	61	110
		26.88	169	79	83
		26.9	202	131	192
		26.92	153	211	206
		26.94	128	247	266
		26.96	141	340	401
		26.98	122	504	524
		27	213	740	808
		27.02	168	1231	1237
		27.04	212	1640	1816
		27.06	91	2015	2323
		27.08	92	1875	1836
		27.1	143	1115	1247
		27.12	193	589	532
		27.14	176	145	307
		27.16	173	124	98
		27.18	130	86	78
		27.2	68	64	51
		27.22	175	103	80
		27.24	131	65	116
		27.26	134	87	137
		27.28	95	79	102
		27.3	144	15	57
		27.32	136	76	60
		27.34	120	12	50
		27.36	160	68	28
		27.38	33	84	49
		27.4	130	57	62
		27.42	92	66	115
		27.44	80	57	68
		27.46	108	88	66
		27.48	2	0	41
		27.5	81	79	40
		27.52	61	71	39
		27.54	134	41	0
		27.56	101	55	46
		27.58	90	24	28
		27.6	49	68	86
		27.62	30	72	73
		27.64	63	68	106
		27.66	66	35	35
		27.68	43	45	0
		27.7	0	23	49
		27.72	25	13	18
		27.74	0	49	111
		27.76	84	73	62
		27.78	103	9	97
		27.8	80	48	26
		27.82	33	27	84
		27.84	0	39	91
		27.86	0	52	169
		27.88	40	89	163
		27.9	54	23	136
		27.92	36	85	184
		27.94	32	68	26
		27.96	0	60	88
		27.98	0	16	51
		28	99	11	37
		28.02	14	28	58
		28.04	52	82	25
		28.06	58	94	79
		28.08	17	38	63
		28.1	40	20	54
		28.12	63	13	111
		28.14	20	80	133
		28.16	0	4	72
		28.18	32	42	50
		28.2	41	44	69
		28.22	19	21	34
		28.24	2	71	32
		28.26	0	85	117
		28.28	0	91	49
		28.3	46	39	8
		28.32	26	19	29
		28.34	84	67	41
		28.36	64	58	47
		28.38	43	32	54
		28.4	0	42	45
		28.42	0	12	34
		28.44	15	51	62
		28.46	1	58	15
		28.48	0	17	54
		28.5	24	41	43
		28.52	0	59	39
		28.54	66	21	67
		28.56	29	41	80
		28.58	60	34	8
		28.6	0	34	75
		28.62	23	60	22
		28.64	0	22	95
		28.66	13	74	40
		28.68	63	62	8
		28.7	95	63	56
		28.72	8	70	36
		28.74	1	29	21
		28.76	0	72	58
		28.78	4	26	68
		28.8	0	44	37
		28.82	93	48	49
		28.84	76	65	12
		28.86	89	73	30
		28.88	47	36	65
		28.9	33	24	64
		28.92	2	18	47
		28.94	14	50	29
		28.96	93	33	81
		28.98	71	53	23
		29	5	47	27
		29.02	0	20	67
		29.04	0	57	69
		29.06	35	95	106
		29.08	57	19	88
		29.1	89	87	61
		29.12	81	44	43
		29.14	40	11	107
		29.16	36	135	45
		29.18	32	69	23
		29.2	19	58	4
		29.22	45	82	15
		29.24	0	57	20
		29.26	45	38	27
		29.28	75	76	55
		29.3	58	58	94
		29.32	0	98	47
		29.34	29	23	24
		29.36	38	26	69
		29.38	51	93	66
		29.4	41	0	21
		29.42	26	80	69
		29.44	72	28	52
		29.46	13	63	28
		29.48	0	28	58
		29.5	44	31	67
		29.52	40	82	87
		29.54	46	75	99
		29.56	56	44	41
		29.58	36	110	57
		29.6	36	35	24
		29.62	0	54	93
		29.64	13	27	69
		29.66	45	12	50
		29.68	49	45	113
		29.7	82	39	32
		29.72	22	20	84
		29.74	82	87	23
		29.76	75	25	62
		29.78	72	55	49
		29.8	20	13	19
		29.82	33	51	68
		29.84	16	34	92
		29.86	33	81	51
		29.88	52	42	79
		29.9	74	99	77
		29.92	78	50	86
		29.94	27	28	64
		29.96	75	99	22
		29.98	38	47	83
		30	31	79	46
		30.02	25	67	66
		30.04	39	35	73
		30.06	30	67	47
		30.08	53	55	45
		30.1	64	55	0
		30.12	91	84	16
		30.14	106	66	67
		30.16	99	63	16
		30.18	17	39	67
		30.2	68	149	26
		30.22	2	44	75
		30.24	43	99	78
		30.26	61	66	47
		30.28	45	43	68
		30.3	63	72	49
		30.32	118	61	13
		30.34	58	95	60
		30.36	13	38	22
		30.38	27	51	45
		30.4	32	43	17
		30.42	41	70	38
		30.44	64	17	12
		30.46	102	42	79
		30.48	134	19	78
		30.5	13	74	135
		30.52	58	34	16
		30.54	53	109	29
		30.56	47	44	56
		30.58	44	123	36
		30.6	55	95	41
		30.62	46	12	143
		30.64	59	63	72
		30.66	70	50	80
		30.68	140	48	34
		30.7	115	69	13
		30.72	33	51	48
		30.74	50	19	29
		30.76	31	69	43
		30.78	24	1	30
		30.8	81	46	37
		30.82	93	48	76
		30.84	91	12	86
		30.86	93	77	39
		30.88	132	29	96
		30.9	28	72	58
		30.92	65	117	12
		30.94	126	80	7
		30.96	98	58	11
		30.98	168	66	49
		31	173	61	97
		31.02	141	32	71
		31.04	85	63	91
		31.06	129	40	89
		31.08	52	60	69
		31.1	175	116	50
		31.12	166	46	24
		31.14	203	185	57
		31.16	218	131	125
		31.18	217	101	127
		31.2	289	120	138
		31.22	322	77	184
		31.24	354	194	258
		31.26	541	338	262
		31.28	546	431	432
		31.3	604	681	670
		31.32	674	904	915
		31.34	454	1189	1154
		31.36	540	1176	1058
		31.38	470	782	807
		31.4	443	454	460
		31.42	512	364	265
		31.44	363	151	216
		31.46	244	173	102
		31.48	266	71	116
		31.5	178	104	49
		31.52	136	64	103
		31.54	225	62	88
		31.56	165	100	2
		31.58	149	123	85
		31.6	170	86	82
		31.62	88	115	76
		31.64	67	46	118
		31.66	69	16	11
		31.68	101	39	0
		31.7	114	48	37
		31.72	166	108	14
		31.74	117	48	56
		31.76	159	25	115
		31.78	65	101	89
		31.8	71	47	56
		31.82	59	50	21
		31.84	32	82	15
		31.86	54	23	0
		31.88	137	95	61
		31.9	59	35	34
		31.92	144	23	58
		31.94	131	64	98
		31.96	74	46	65
		31.98	72	33	27
		32	67	58	8
		32.02	45	108	53
		32.04	67	103	32
		32.06	91	61	55
		32.08	45	17	8
		32.1	72	42	40
		32.12	103	27	58
		32.14	45	67	34
		32.16	44	55	0
		32.18	100	106	68
		32.2	81	35	34
		32.22	87	23	6
		32.24	75	76	94
		32.26	89	14	76
		32.28	39	126	68
		32.3	113	93	22
		32.32	120	30	8
		32.34	96	105	4
		32.36	59	95	26
		32.38	81	70	38
		32.4	23	105	119
		32.42	9	18	150
		32.44	141	60	0
		32.46	18	37	61
		32.48	27	3	29
		32.5	119	64	7
		32.52	36	23	16
		32.54	70	83	12
		32.56	71	72	21
		32.58	22	43	91
		32.6	52	94	6
		32.62	65	28	67
		32.64	36	23	29
		32.66	36	36	17
		32.68	123	35	36
		32.7	77	33	0
		32.72	78	59	37
		32.74	75	72	69
		32.76	50	35	97
		32.78	36	67	45
		32.8	52	62	78
		32.82	37	31	28
		32.84	44	42	20
		32.86	76	107	5
		32.88	15	51	59
		32.9	159	86	67
		32.92	34	77	9
		32.94	52	59	47
		32.96	63	74	38
		32.98	46	19	0
		33	45	35	71
		33.02	13	57	5
		33.04	51	40	58
		33.06	2	63	51
		33.08	6	48	22
		33.1	63	28	45
		33.12	9	46	48
		33.14	88	57	69
		33.16	54	55	90
		33.18	52	118	61
		33.2	59	74	27
		33.22	39	108	17
		33.24	61	67	81
		33.26	41	40	42
		33.28	72	32	64
		33.3	89	31	50
		33.32	15	49	33
		33.34	63	74	61
		33.36	61	25	68
		33.38	17	106	6
		33.4	41	22	60
		33.42	50	63	87
		33.44	32	75	55
		33.46	106	38	59
		33.48	8	76	37
		33.5	77	71	67
		33.52	19	56	120
		33.54	40	63	83
		33.56	23	28	62
		33.58	3	40	93
		33.6	102	82	69
		33.62	65	62	73
		33.64	23	59	48
		33.66	0	32	154
		33.68	15	91	80
		33.7	9	63	43
		33.72	41	63	98
		33.74	62	106	38
		33.76	63	74	72
		33.78	58	98	71
		33.8	54	36	97
		33.82	1	86	84
		33.84	54	64	142
		33.86	55	27	139
		33.88	63	77	155
		33.9	2	56	68
		33.92	53	36	34
		33.94	77	34	28
		33.96	65	51	59
		33.98	128	123	29
		34	24	52	87
		34.02	6	64	61
		34.04	40	117	25
		34.06	27	42	102
		34.08	3	100	92
		34.1	59	25	44
		34.12	57	25	95
		34.14	71	23	77
		34.16	66	44	77
		34.18	92	53	14
		34.2	52	37	12
		34.22	42	126	23
		34.24	24	84	51
		34.26	13	63	30
		34.28	54	95	64
		34.3	67	105	72
		34.32	44	23	79
		34.34	94	22	80
		34.36	44	80	45
		34.38	10	83	73
		34.4	5	84	49
		34.42	39	85	34
		34.44	33	101	82
		34.46	91	32	54
		34.48	19	36	58
		34.5	58	76	61
		34.52	120	87	43
		34.54	103	70	29
		34.56	41	70	49
		34.58	65	55	32
		34.6	14	77	30
		34.62	22	32	24
		34.64	37	0	56
		34.66	4	49	48
		34.68	33	35	63
		34.7	103	94	83
		34.72	78	124	93
		34.74	80	86	81
		34.76	65	53	125
		34.78	63	91	60
		34.8	6	69	108
		34.82	71	50	43
		34.84	29	42	114
		34.86	68	21	84
		34.88	44	31	103
		34.9	53	64	135
		34.92	57	51	180
		34.94	37	74	147
		34.96	34	103	169
		34.98	93	90	267
		35	65	67	157
		35.02	44	44	106
		35.04	48	94	85
		35.06	47	53	74
		35.08	76	80	49
		35.1	53	25	94
		35.12	87	60	133
		35.14	85	104	53
		35.16	61	94	58
		35.18	15	74	61
		35.2	10	24	67
		35.22	6	125	61
		35.24	7	91	89
		35.26	79	45	60
		35.28	22	51	138
		35.3	83	92	14
		35.32	77	31	17
		35.34	0	28	52
		35.36	0	26	96
		35.38	24	31	72
		35.4	51	75	97
		35.42	50	63	18
		35.44	44	86	74
		35.46	29	111	77
		35.48	26	68	80
		35.5	86	32	83
		35.52	95	22	53
		35.54	45	54	111
		35.56	78	86	71
		35.58	23	72	54
		35.6	58	40	57
		35.62	52	117	85
		35.64	22	19	23
		35.66	8	19	112
		35.68	24	18	84
		35.7	62	94	81
		35.72	74	110	56
		35.74	8	110	82
		35.76	50	50	55
		35.78	104	25	40
		35.8	55	30	39
		35.82	27	51	71
		35.84	8	40	54
		35.86	0	58	79
		35.88	5	48	86
		35.9	15	40	106
		35.92	93	103	34
		35.94	75	110	82
		35.96	104	39	81
		35.98	62	104	52
		36	39	75	104
		36.02	14	28	20
		36.04	11	64	26
		36.06	10	76	23
		36.08	16	31	86
		36.1	130	46	101
		36.12	91	42	101
		36.14	58	107	70
		36.16	55	39	126
		36.18	43	44	100
		36.2	23	0	36
		36.22	25	64	35
		36.24	75	45	34
		36.26	52	26	31
		36.28	30	106	41
		36.3	34	99	31
		36.32	50	18	79
		36.34	96	42	93
		36.36	33	41	60
		36.38	40	34	44
		36.4	5	6	89
		36.42	65	44	0
		36.44	52	80	28
		36.46	10	91	0
		36.48	95	41	24
		36.5	37	69	0
		36.52	28	35	103
		36.54	108	28	9
		36.56	30	26	50
		36.58	38	34	63
		36.6	56	22	105
		36.62	14	64	43
		36.64	31	0	94
		36.66	41	63	74
		36.68	18	61	57
		36.7	118	90	33
		36.72	16	81	53
		36.74	51	76	25
		36.76	45	83	41
		36.78	13	62	15
		36.8	76	61	43
		36.82	89	2	36
		36.84	78	13	29
		36.86	46	15	100
		36.88	66	17	43
		36.9	45	18	37
		36.92	13	93	96
		36.94	34	104	57
		36.96	42	90	74
		36.98	52	50	84
		37	58	88	44
		37.02	64	31	74
		37.04	26	50	78
		37.06	69	96	91
		37.08	27	54	61
		37.1	44	53	50
		37.12	32	84	28
		37.14	94	63	22
		37.16	26	51	53
		37.18	2	34	109
		37.2	80	53	80
		37.22	20	26	70
		37.24	17	0	88
		37.26	112	22	0
		37.28	57	76	17
		37.3	52	100	16
		37.32	26	72	27
		37.34	55	67	83
		37.36	43	1	104
		37.38	72	0	73
		37.4	45	20	37
		37.42	19	22	18
		37.44	12	0	28
		37.46	22	55	22
		37.48	125	102	26
		37.5	13	65	20
		37.52	57	9	77
		37.54	72	23	79
		37.56	52	13	87
		37.58	33	15	0
		37.6	18	49	24
		37.62	69	107	21
		37.64	45	68	11
		37.66	95	78	10
		37.68	15	19	38
		37.7	13	57	21
		37.72	0	35	86
		37.74	58	94	59
		37.76	48	0	72
		37.78	27	67	66
		37.8	72	13	11
		37.82	59	14	7
		37.84	38	0	63
		37.86	29	34	4
		37.88	36	31	4
		37.9	29	66	21
		37.92	70	23	41
		37.94	40	76	27
		37.96	12	17	14
		37.98	11	116	17
		38	36	0	0
		38.02	44	44	1
		38.04	28	21	35
		38.06	37	16	31
		38.08	57	14	18
		38.1	36	97	114
		38.12	107	0	57
		38.14	43	0	24
		38.16	9	42	22
		38.18	4	24	10
		38.2	8	0	4
		38.22	49	52	58
		38.24	23	67	23
		38.26	79	81	90
		38.28	28	32	69
		38.3	26	45	24
		38.32	46	0	56
		38.34	47	20	7
		38.36	24	11	20
		38.38	45	0	0
		38.4	99	76	59
		38.42	93	0	57
		38.44	51	0	23
		38.46	87	0	38
		38.48	20	72	39
		38.5	21	3	43
		38.52	7	52	8
		38.54	5	64	37
		38.56	38	69	47
		38.58	67	44	12
		38.6	99	72	0
		38.62	3	22	50
		38.64	81	9	28
		38.66	43	2	11
		38.68	19	0	50
		38.7	15	14	74
		38.72	78	13	36
		38.74	39	25	25
		38.76	8	0	29
		38.78	44	86	54
		38.8	14	39	39
		38.82	0	53	34
		38.84	0	6	36
		38.86	35	61	42
		38.88	36	0	10
		38.9	50	47	91
		38.92	47	32	61
		38.94	52	28	73
		38.96	45	2	43
		38.98	27	29	60
		39	98	36	67
		39.02	47	36	0
		39.04	49	9	61
		39.06	13	38	67
		39.08	0	36	12
		39.1	32	44	0
		39.12	5	44	54
		39.14	47	118	50
		39.16	42	48	71
		39.18	0	29	11
		39.2	74	13	73
		39.22	56	0	36
		39.24	53	0	115
		39.26	35	35	30
		39.28	56	30	42
		39.3	0	0	17
		39.32	0	12	24
		39.34	41	26	0
		39.36	9	47	31
		39.38	0	9	33
		39.4	69	87	25
		39.42	93	22	25
		39.44	62	90	53
		39.46	28	5	24
		39.48	57	52	51
		39.5	3	19	44
		39.52	1	5	48
		39.54	0	15	111
		39.56	57	2	76
		39.58	67	0	66
		39.6	0	3	89
		39.62	89	21	58
		39.64	118	16	18
		39.66	37	43	0
		39.68	0	0	57
		39.7	38	52	7
		39.72	37	66	2
		39.74	12	41	63
		39.76	0	4	64
		39.78	50	66	16
		39.8	33	0	0
		39.82	0	15	0
		39.84	3	4	27
		39.86	74	93	35
		39.88	5	7	0
		39.9	31	33	35
		39.92	38	20	64
		39.94	23	11	8
		39.96	53	22	61
		39.98	29	0	79
		40	38	2	60
		40.02	21	66	46
		40.04	88	38	17
		40.06	0	65	43
		40.08	25	87	9
		40.1	33	98	50
		40.12	47	29	56
		40.14	39	68	60
		40.16	63	0	65
		40.18	117	5	71
		40.2	94	0	116
		40.22	44	12	65
		40.24	125	86	70
		40.26	158	25	86
		40.28	197	124	163
		40.3	230	123	58
		40.32	193	153	195
		40.34	294	209	265
		40.36	268	358	330
		40.38	233	426	473
		40.4	187	458	452
		40.42	287	451	387
		40.44	144	303	342
		40.46	112	161	127
		40.48	94	0	32
		40.5	39	0	12
		40.52	22	0	8
		40.54	67	0	7
		40.56	68	24	82
		40.58	33	0	122
		40.6	92	50	89
		40.62	100	18	108
		40.64	40	35	107
		40.66	5	12	60
		40.68	0	60	91
		40.7	84	8	81
		40.72	19	0	73
		40.74	29	26	11
		40.76	41	102	72
		40.78	30	39	21
		40.8	28	36	11
		40.82	5	60	44
		40.84	15	111	97
		40.86	8	108	102
		40.88	10	5	92
		40.9	26	0	65
		40.92	35	43	108
		40.94	41	21	61
		40.96	61	0	32
		40.98	42	30	35
		41	67	80	69
		41.02	35	17	72
		41.04	0	152	41
		41.06	23	77	44
		41.08	20	81	84
		41.1	13	24	19
		41.12	33	78	46
		41.14	0	26	129
		41.16	0	32	87
		41.18	62	19	77
		41.2	65	63	100
		41.22	0	44	95
		41.24	54	59	92
		41.26	41	91	45
		41.28	0	54	68
		41.3	66	0	59
		41.32	40	44	28
		41.34	69	13	26
		41.36	33	4	72
		41.38	0	13	85
		41.4	21	0	4
		41.42	10	73	34
		41.44	1	51	79
		41.46	35	71	45
		41.48	49	72	96
		41.5	41	41	22
		41.52	46	0	87
		41.54	50	52	36
		41.56	27	96	36
		41.58	61	18	20
		41.6	9	39	88
		41.62	2	57	64
		41.64	25	54	24
		41.66	21	15	72
		41.68	5	14	0
		41.7	20	82	54
		41.72	31	77	57
		41.74	39	29	93
		41.76	27	13	95
		41.78	23	90	59
		41.8	68	56	64
		41.82	89	34	29
		41.84	0	76	21
		41.86	0	69	42
		41.88	66	61	25
		41.9	14	61	17
		41.92	51	74	66
		41.94	13	19	117
		41.96	57	30	12
		41.98	26	79	18
		42	53	40	72
		42.02	50	84	65
		42.04	38	78	53
		42.06	65	37	12
		42.08	34	14	28
		42.1	0	67	54
		42.12	49	94	28
		42.14	37	25	13
		42.16	8	66	23
		42.18	9	64	6
		42.2	21	42	48
		42.22	0	65	7
		42.24	24	30	27
		42.26	38	76	48
		42.28	22	46	20
		42.3	74	93	35
		42.32	0	63	54
		42.34	3	18	9
		42.36	53	41	19
		42.38	45	36	42
		42.4	89	75	32
		42.42	43	61	0
		42.44	0	54	108
		42.46	63	27	47
		42.48	58	27	0
		42.5	34	32	9
		42.52	14	42	26
		42.54	0	54	19
		42.56	79	33	35
		42.58	24	109	15
		42.6	69	49	64
		42.62	0	37	0
		42.64	38	57	71
		42.66	142	72	0
		42.68	89	38	29
		42.7	85	23	53
		42.72	109	93	0
		42.74	109	70	36
		42.76	40	14	24
		42.78	18	83	2
		42.8	51	40	0
		42.82	36	67	1
		42.84	45	0	11
		42.86	27	46	0
		42.88	49	51	0
		42.9	104	75	34
		42.92	27	24	0
		42.94	19	78	34
		42.96	41	50	0
		42.98	7	43	45
		43	95	23	0
		43.02	40	76	31
		43.04	44	29	66
		43.06	108	18	0
		43.08	0	92	2
		43.1	0	85	0
		43.12	9	92	4
		43.14	46	31	17
		43.16	14	5	0
		43.18	62	30	0
		43.2	65	46	0
		43.22	83	55	0
		43.24	123	40	0
		43.26	136	101	0
		43.28	174	91	105
		43.3	83	151	53
		43.32	123	117	87
		43.34	86	162	127
		43.36	105	217	77
		43.38	100	100	81
		43.4	150	112	23
		43.42	123	100	9
		43.44	150	138	18
		43.46	195	86	69
		43.48	247	73	38
		43.5	175	122	0
		43.52	103	119	115
		43.54	182	162	44
		43.56	163	159	48
		43.58	138	143	81
		43.6	107	147	95
		43.62	91	158	107
		43.64	106	144	45
		43.66	182	177	79
		43.68	110	88	100
		43.7	190	164	38
		43.72	167	134	114
		43.74	139	46	71
		43.76	100	51	123
		43.78	101	90	139
		43.8	100	139	65
		43.82	175	76	78
		43.84	114	139	83
		43.86	167	174	80
		43.88	138	144	5
		43.9	116	201	9
		43.92	221	100	46
		43.94	142	78	9
		43.96	196	96	0
		43.98	128	66	55
		44	170	88	76
		44.02	153	77	73
		44.04	127	167	59
		44.06	182	178	106
		44.08	150	132	113
		44.1	227	133	95
		44.12	233	179	43
		44.14	143	182	0
		44.16	185	99	39
		44.18	206	130	11
		44.2	233	115	12
		44.22	188	74	62
		44.24	245	100	42
		44.26	197	123	163
		44.28	194	199	76
		44.3	223	124	109
		44.32	320	170	158
		44.34	273	205	169
		44.36	413	105	161
		44.38	416	113	170
		44.4	446	93	273
		44.42	495	155	169
		44.44	460	153	180
		44.46	510	84	142
		44.48	543	205	158
		44.5	634	209	125
		44.52	742	232	48
		44.54	926	209	148
		44.56	1030	209	191
		44.58	1201	265	209
		44.6	1379	311	153
		44.62	1684	304	347
		44.64	1953	361	401
		44.66	2317	445	424
		44.68	2708	552	557
		44.7	3442	685	618
		44.72	4132	846	861
		44.74	4890	959	1028
		44.76	5903	1291	1272
		44.78	7378	1767	1856
		44.8	9143	2503	2652
		44.82	10727	3735	4335
		44.84	13117	6192	6973
		44.86	14829	9811	11271
		44.88	16452	15358	17218
		44.9	17038	22479	23679
		44.92	16376	29494	29263
		44.94	15342	33016	29328
		44.96	13119	28801	24576
		44.98	11508	20832	17568
		45	9773	13133	11559
		45.02	8407	7660	7193
		45.04	7279	4250	4206
		45.06	6017	2353	2582
		45.08	5482	1731	1656
		45.1	4621	1095	1551
		45.12	4063	1067	1388
		45.14	3436	921	1215
		45.16	2889	830	954
		45.18	2553	850	962
		45.2	2028	697	822
		45.22	1771	533	538
		45.24	1377	411	309
		45.26	1063	325	298
		45.28	1110	211	246
		45.3	1016	104	151
		45.32	944	133	104
		45.34	769	186	183
		45.36	740	155	196
		45.38	650	145	147
		45.4	438	189	184
		45.42	483	213	138
		45.44	346	135	143
		45.46	233	92	94
		45.48	229	132	95
		45.5	288	125	40
		45.52	262	57	82
		45.54	189	77	51
		45.56	269	116	80
		45.58	246	108	89
		45.6	233	76	39
		45.62	130	113	87
		45.64	129	168	78
		45.66	118	122	116
		45.68	89	67	24
		45.7	71	78	40
		45.72	25	130	95
		45.74	173	124	41
		45.76	140	44	116
		45.78	92	48	3
		45.8	161	38	69
		45.82	62	110	44
		45.84	213	76	20
		45.86	140	100	47
		45.88	105	94	23
		45.9	127	107	32
		45.92	34	80	9
		45.94	52	71	46
		45.96	18	44	78
		45.98	38	91	15
		46	86	41	74
		46.02	49	23	23
		46.04	26	73	105
		46.06	89	73	0
		46.08	76	74	13
		46.1	0	70	73
		46.12	35	103	39
		46.14	102	96	73
		46.16	88	93	1
		46.18	82	54	153
		46.2	18	50	22
		46.22	122	80	24
		46.24	10	77	21
		46.26	15	107	0
		46.28	12	85	59
		46.3	12	32	21
		46.32	44	76	52
		46.34	32	41	19
		46.36	42	39	44
		46.38	0	38	133
		46.4	29	75	75
		46.42	67	81	8
		46.44	3	24	9
		46.46	33	164	58
		46.48	47	58	11
		46.5	79	53	22
		46.52	0	37	15
		46.54	0	53	0
		46.56	46	122	87
		46.58	9	48	52
		46.6	20	7	84
		46.62	11	5	64
		46.64	0	97	76
		46.66	12	29	95
		46.68	5	22	14
		46.7	3	60	23
		46.72	17	44	21
		46.74	0	55	30
		46.76	50	4	34
		46.78	7	58	31
		46.8	52	71	87
		46.82	0	18	43
		46.84	37	16	82
		46.86	17	89	40
		46.88	53	99	47
		46.9	55	45	61
		46.92	45	18	47
		46.94	39	11	25
		46.96	82	50	22
		46.98	47	29	49
		47	2	54	0
		47.02	54	75	0
		47.04	26	44	0
		47.06	20	58	3
		47.08	6	112	73
		47.1	34	34	31
		47.12	97	44	76
		47.14	51	93	80
		47.16	30	103	41
		47.18	32	71	68
		47.2	128	18	62
		47.22	90	45	37
		47.24	32	119	13
		47.26	14	39	38
		47.28	10	30	34
		47.3	95	17	35
		47.32	25	40	32
		47.34	18	37	62
		47.36	94	0	16
		47.38	51	95	40
		47.4	45	17	60
		47.42	0	47	29
		47.44	21	107	63
		47.46	44	19	101
		47.48	38	49	46
		47.5	49	14	91
		47.52	21	134	73
		47.54	66	59	48
		47.56	108	85	33
		47.58	79	42	32
		47.6	61	47	38
		47.62	13	74	1
		47.64	46	29	59
		47.66	18	74	23
		47.68	9	17	41
		47.7	14	52	40
		47.72	30	63	93
		47.74	109	30	67
		47.76	58	97	13
		47.78	15	70	80
		47.8	28	99	38
		47.82	98	118	112
		47.84	90	57	34
		47.86	0	79	31
		47.88	57	50	37
		47.9	13	118	48
		47.92	0	22	51
		47.94	36	36	39
		47.96	31	59	76
		47.98	75	33	58
		48	53	64	5
		48.02	68	67	19
		48.04	51	49	84
		48.06	72	67	46
		48.08	63	106	35
		48.1	103	92	76
		48.12	29	32	80
		48.14	64	97	53
		48.16	82	36	45
		48.18	43	86	18
		48.2	53	17	49
		48.22	23	39	20
		48.24	31	72	21
		48.26	71	22	52
		48.28	59	55	28
		48.3	54	72	11
		48.32	102	78	3
		48.34	76	89	76
		48.36	94	109	31
		48.38	84	34	70
		48.4	44	63	18
		48.42	77	37	75
		48.44	31	64	56
		48.46	26	47	56
		48.48	108	22	68
		48.5	27	130	55
		48.52	96	136	48
		48.54	78	36	27
		48.56	51	120	31
		48.58	45	53	40
		48.6	33	101	57
		48.62	34	94	91
		48.64	68	71	45
		48.66	50	70	76
		48.68	26	65	102
		48.7	0	66	79
		48.72	2	81	46
		48.74	69	53	31
		48.76	92	84	60
		48.78	79	46	22
		48.8	48	111	29
		48.82	86	56	26
		48.84	33	53	42
		48.86	48	39	32
		48.88	27	122	28
		48.9	9	53	7
		48.92	51	64	93
		48.94	57	44	63
		48.96	79	62	20
		48.98	66	70	30
		49	36	34	20
		49.02	81	70	36
		49.04	108	124	36
		49.06	53	93	43
		49.08	50	40	77
		49.1	73	69	10
		49.12	31	114	55
		49.14	33	112	70
		49.16	78	94	16
		49.18	18	33	37
		49.2	83	66	43
		49.22	77	0	0
		49.24	49	64	80
		49.26	66	28	24
		49.28	53	21	110
		49.3	0	116	78
		49.32	32	47	102
		49.34	26	47	52
		49.36	84	101	63
		49.38	83	127	51
		49.4	13	98	48
		49.42	35	72	17
		49.44	88	18	31
		49.46	113	87	25
		49.48	47	31	90
		49.5	38	41	49
		49.52	14	38	28
		49.54	0	93	31
		49.56	10	80	42
		49.58	9	57	9
		49.6	52	80	11
		49.62	27	63	12
		49.64	39	72	61
		49.66	6	92	85
		49.68	108	79	80
		49.7	27	48	81
		49.72	56	95	65
		49.74	39	94	94
		49.76	60	79	36
		49.78	30	60	101
		49.8	34	74	28
		49.82	31	64	81
		49.84	35	72	20
		49.86	10	71	35
		49.88	0	41	64
		49.9	0	58	20
		49.92	0	46	16
		49.94	0	56	65
[truncated: 2,003 more rows]
