# Supplementary material for: High-frequency FeSiAl-based soft magnetic composites via simultaneously suppressed eddy and hysteresis losses
Source: Nat Commun. 2025 Oct 29;16:9563. doi: 10.1038/s41467-025-64794-0 (PMC12572122; doi:10.1038/s41467-025-64794-0)
Supplement: Supplementary file 3 — Source data [file 41467_2025_64794_MOESM3_ESM.zip › Source data/Supplementary Fig.6b.xlsx]

## Sheet: Supplementary Fig.6b
Supplementary Fig.6b
		x	y-Si	y-o	y-Al	y-Sn
		0	0.50931	0.17697	0.26689	0.06613
		1.42521	0.50996	0.17897	0.25555	0.06108
		2.85042	0.51007	0.16943	0.25029	0.06137
		4.27564	0.50217	0.16928	0.24932	0.05983
		5.70085	0.49946	0.16897	0.23677	0.05808
		7.12606	0.50854	0.16741	0.23667	0.05767
		8.55127	0.49852	0.17011	0.24302	0.05366
		9.97649	0.49398	0.17404	0.25799	0.05753
		11.4017	0.49528	0.17442	0.25588	0.05829
		12.8269	0.47835	0.17274	0.26006	0.06248
		14.2521	0.48087	0.1684	0.26255	0.05988
		15.6773	0.47786	0.17029	0.26042	0.06014
		17.1026	0.4883	0.16382	0.27654	0.05895
		18.5278	0.47487	0.16053	0.28527	0.059
		19.953	0.47521	0.16037	0.28158	0.06121
		21.3782	0.46803	0.15545	0.2886	0.06243
		22.8034	0.46602	0.15335	0.2897	0.06065
		24.2286	0.46504	0.14912	0.284	0.05822
		25.6538	0.47686	0.14062	0.27496	0.05423
		27.079	0.46659	0.13706	0.27398	0.05281
		28.5042	0.48237	0.13341	0.27146	0.04908
		29.9295	0.47273	0.13182	0.26737	0.05138
		31.3547	0.47608	0.13651	0.265	0.05354
		32.7799	0.46424	0.14593	0.25942	0.0564
		34.2051	0.4745	0.15549	0.26625	0.05553
		35.6303	0.48218	0.15423	0.26616	0.05181
		37.0555	0.49671	0.15415	0.25144	0.05027
		38.4807	0.49924	0.15615	0.25218	0.05021
		39.9059	0.50707	0.15752	0.25251	0.05307
		41.3312	0.49256	0.15927	0.25333	0.0555
		42.7564	0.5054	0.15338	0.26203	0.05285
		44.1816	0.50264	0.15508	0.26581	0.05544
		45.6068	0.50551	0.16526	0.25706	0.05608
		47.032	0.5026	0.17061	0.25637	0.05833
		48.4572	0.50905	0.16422	0.24875	0.05764
		49.8824	0.50726	0.16378	0.23982	0.05988
		51.3076	0.50271	0.16087	0.23948	0.05907
		52.7328	0.49461	0.16278	0.24743	0.05867
		54.1581	0.48766	0.16244	0.24289	0.05926
		55.5833	0.47746	0.16202	0.24565	0.05998
		57.0085	0.47842	0.16517	0.24191	0.05797
		58.4337	0.47196	0.16761	0.2357	0.06074
		59.8589	0.46563	0.16465	0.23743	0.05489
		61.2841	0.46813	0.15692	0.23944	0.05416
		62.7093	0.46329	0.1527	0.24969	0.05089
		64.1346	0.46704	0.15174	0.24638	0.0511
		65.5598	0.47145	0.15052	0.24948	0.05201
		66.985	0.48031	0.15497	0.25416	0.05782
		68.4102	0.47784	0.1534	0.25647	0.0595
		69.8354	0.47617	0.16348	0.27044	0.06065
		71.2606	0.49296	0.1608	0.26089	0.05769
		72.6858	0.49871	0.16303	0.26641	0.06174
		74.111	0.503	0.16463	0.27608	0.06593
		75.5362	0.49349	0.16741	0.27294	0.07024
		76.9615	0.47862	0.16909	0.28156	0.07077
		78.3867	0.4777	0.16216	0.271	0.07387
		79.8119	0.46914	0.16575	0.28039	0.07334
		81.2371	0.455	0.1671	0.27706	0.06838
		82.6623	0.44635	0.16017	0.27471	0.0641
		84.0875	0.44347	0.16385	0.27436	0.06389
		85.5127	0.44603	0.15517	0.2601	0.06537
		86.9379	0.43791	0.15987	0.26406	0.06763
		88.3632	0.43935	0.15957	0.26461	0.06974
		89.7884	0.44247	0.15902	0.25718	0.06479
		91.2136	0.44192	0.15934	0.25843	0.06112
		92.6388	0.44855	0.15894	0.25442	0.06099
		94.064	0.45462	0.15937	0.26047	0.05698
		95.4892	0.44374	0.15844	0.25373	0.05526
		96.9144	0.45777	0.15419	0.25371	0.05629
		98.3396	0.45604	0.15534	0.25563	0.06169
		99.7648	0.45226	0.16331	0.26298	0.0596
		101.19	0.43999	0.16672	0.26823	0.0609
		102.615	0.44231	0.16212	0.27135	0.05793
		104.04	0.44366	0.1594	0.27168	0.05228
		105.466	0.42055	0.16055	0.26686	0.05936
		106.891	0.42019	0.15909	0.26779	0.06104
		108.316	0.43272	0.15896	0.27449	0.06021
		109.741	0.43212	0.17637	0.26883	0.06025
		111.166	0.4502	0.18272	0.27466	0.06152
		112.592	0.4336	0.18613	0.27349	0.06143
		114.017	0.42962	0.19729	0.27214	0.05785
		115.442	0.43602	0.185	0.25682	0.06187
		116.867	0.4453	0.1875	0.25531	0.05799
		118.293	0.43408	0.19278	0.26236	0.06316
		119.718	0.4385	0.18899	0.25179	0.06229
		121.143	0.45867	0.19244	0.25152	0.05782
		122.568	0.47629	0.19469	0.24137	0.05722
		123.993	0.47164	0.20127	0.23937	0.05724
		125.419	0.48103	0.18968	0.23278	0.05764
		126.844	0.4786	0.18343	0.23529	0.05497
		128.269	0.4952	0.17996	0.23828	0.05759
		129.694	0.5002	0.17653	0.23248	0.05881
		131.119	0.50282	0.18168	0.23905	0.05483
		132.545	0.5072	0.17546	0.23542	0.05821
		133.97	0.50292	0.1735	0.22388	0.05387
		135.395	0.4934	0.18429	0.2243	0.05872
		136.82	0.48878	0.18832	0.22511	0.05377
		138.246	0.48033	0.19065	0.23168	0.0528
		139.671	0.47415	0.18271	0.22941	0.05194
		141.096	0.45821	0.18277	0.23569	0.05108
		142.521	0.45076	0.18019	0.2297	0.05567
		143.946	0.43967	0.18295	0.23031	0.05342
		145.372	0.44476	0.18001	0.23299	0.0517
		146.797	0.44271	0.17387	0.23896	0.05016
		148.222	0.43534	0.1829	0.24197	0.04847
		149.647	0.44883	0.18893	0.24919	0.04798
		151.072	0.46484	0.18173	0.25167	0.04487
		152.498	0.47082	0.17478	0.2471	0.04595
		153.923	0.47105	0.17281	0.24668	0.04837
		155.348	0.47267	0.17448	0.24187	0.05219
		156.773	0.48247	0.17143	0.23639	0.05253
		158.198	0.48563	0.17463	0.2448	0.05184
		159.624	0.49939	0.17422	0.24158	0.05188
		161.049	0.48902	0.18493	0.2436	0.05186
		162.474	0.49335	0.19328	0.2372	0.0529
		163.899	0.48635	0.19359	0.24115	0.05006
		165.325	0.48104	0.18245	0.23668	0.05041
		166.75	0.46635	0.18412	0.24312	0.0539
		168.175	0.46649	0.183	0.25632	0.05446
		169.6	0.47715	0.18519	0.25808	0.05524
		171.025	0.4831	0.18957	0.2587	0.05695
		172.451	0.48838	0.19165	0.26798	0.0563
		173.876	0.49626	0.19339	0.26428	0.05729
		175.301	0.48184	0.19915	0.26225	0.05696
		176.726	0.49749	0.19217	0.26477	0.05688
		178.151	0.49022	0.18434	0.26715	0.0572
		179.577	0.50325	0.1756	0.26584	0.05969
		181.002	0.51777	0.18275	0.26548	0.0581
		182.427	0.5233	0.18036	0.26759	0.05384
		183.852	0.52907	0.18094	0.25763	0.05512
		185.278	0.51362	0.18404	0.25922	0.05114
		186.703	0.51698	0.17934	0.26526	0.04794
		188.128	0.50325	0.17646	0.26678	0.04927
		189.553	0.50511	0.1788	0.2704	0.04629
		190.978	0.5102	0.17456	0.27141	0.04988
		192.404	0.50573	0.1728	0.26979	0.04689
		193.829	0.51652	0.17767	0.26358	0.05382
		195.254	0.52625	0.18155	0.26578	0.05085
		196.679	0.5267	0.17838	0.26514	0.05893
		198.105	0.52966	0.18266	0.26444	0.06054
		199.53	0.50936	0.19066	0.275	0.06073
		200.955	0.52195	0.18084	0.26887	0.06294
		202.38	0.52226	0.18362	0.26287	0.06112
		203.805	0.524	0.18574	0.26136	0.06276
		205.231	0.5199	0.18075	0.259	0.06265
		206.656	0.51102	0.17834	0.26346	0.06007
		208.081	0.50377	0.18392	0.25715	0.06265
		209.506	0.507	0.18503	0.26664	0.05609
		210.931	0.50004	0.18513	0.2652	0.05755
		212.357	0.48978	0.19121	0.2704	0.05093
		213.782	0.48049	0.18875	0.26871	0.05155
		215.207	0.48693	0.18986	0.2651	0.05253
		216.632	0.48051	0.19167	0.27487	0.04969
		218.058	0.47893	0.18664	0.27176	0.04869
		219.483	0.48398	0.17847	0.26944	0.04878
		220.908	0.48086	0.17596	0.2581	0.05102
		222.333	0.48859	0.17824	0.25476	0.05358
		223.758	0.4898	0.17605	0.25814	0.05686
		225.184	0.47248	0.17828	0.25944	0.0582
		226.609	0.45879	0.18644	0.2539	0.05917
		228.034	0.44625	0.18579	0.24528	0.0615
		229.459	0.43821	0.1857	0.24513	0.06035
		230.884	0.44522	0.17579	0.24479	0.05758
		232.31	0.44748	0.18141	0.24316	0.05834
		233.735	0.44135	0.18936	0.24591	0.06511
		235.16	0.45105	0.19595	0.24517	0.06391
		236.585	0.43998	0.2021	0.25647	0.06107
		238.01	0.4456	0.19914	0.25639	0.05684
		239.436	0.44643	0.19195	0.25843	0.0512
		240.861	0.45042	0.18792	0.25437	0.05301
		242.286	0.46251	0.18514	0.25299	0.05449
		243.711	0.48355	0.17871	0.25427	0.05291
		245.137	0.49796	0.18124	0.25	0.05297
		246.562	0.49825	0.1874	0.24889	0.05982
		247.987	0.49413	0.18463	0.24329	0.05986
		249.412	0.49606	0.17695	0.24915	0.05621
		250.837	0.47947	0.17771	0.24655	0.05507
		252.263	0.48534	0.16963	0.23957	0.05737
		253.688	0.48382	0.16893	0.24109	0.06435
		255.113	0.47811	0.17138	0.235	0.06701
		256.538	0.4814	0.17347	0.23776	0.06497
		257.963	0.48149	0.1694	0.24164	0.06101
		259.389	0.46843	0.16988	0.25507	0.05988
		260.814	0.45883	0.17093	0.26354	0.05788
		262.239	0.45157	0.16981	0.25315	0.0523
		263.664	0.44727	0.16992	0.25404	0.05383
		265.089	0.44017	0.17458	0.24923	0.04865
		266.515	0.44657	0.1764	0.25722	0.04896
		267.94	0.45793	0.18217	0.25117	0.05073
		269.365	0.45451	0.19239	0.25104	0.04478
		270.79	0.44525	0.1912	0.24749	0.04269
		272.216	0.42865	0.18412	0.23222	0.03923
		273.641	0.41891	0.17777	0.23439	0.03787
		275.066	0.41281	0.1817	0.22498	0.03965
		276.491	0.40913	0.18039	0.21286	0.04189
		277.916	0.40654	0.17776	0.22388	0.03925
		279.342	0.41594	0.18121	0.21792	0.03877
		280.767	0.41944	0.18256	0.21414	0.04116
		282.192	0.41096	0.17824	0.20639	0.04051
		283.617	0.40335	0.18059	0.20854	0.03956
		285.042	0.39798	0.17153	0.2028	0.03949
		286.468	0.41139	0.1792	0.20257	0.03883
		287.893	0.42286	0.18101	0.21441	0.03993
		289.318	0.42805	0.18488	0.21178	0.04474
		290.743	0.42777	0.18135	0.20665	0.04549
		292.168	0.43158	0.17684	0.20808	0.04535
		293.594	0.44446	0.18289	0.2099	0.04769
		295.019	0.4335	0.18198	0.21549	0.04718
		296.444	0.42862	0.18601	0.21433	0.04909
		297.869	0.43669	0.18892	0.2094	0.05541
		299.295	0.43476	0.18464	0.21307	0.05624
		300.72	0.43481	0.18539	0.21616	0.05573
		302.145	0.42997	0.18572	0.22117	0.05716
		303.57	0.4326	0.20326	0.21804	0.05739
		304.995	0.4407	0.20142	0.2179	0.05553
		306.421	0.43893	0.20486	0.22278	0.05505
		307.846	0.44193	0.21146	0.22597	0.06154
		309.271	0.42094	0.21995	0.22038	0.06667
		310.696	0.40518	0.24912	0.23996	0.07748
		312.122	0.38701	0.28601	0.28317	0.08828
		313.547	0.3541	0.34022	0.31556	0.08684
		314.972	0.33694	0.41739	0.3539	0.08266
		316.397	0.32454	0.48549	0.37861	0.0795
		317.822	0.31661	0.54239	0.39528	0.07522
		319.248	0.3251	0.57959	0.39588	0.07386
		320.673	0.3174	0.62852	0.39264	0.06929
		322.098	0.33951	0.67601	0.37861	0.06545
		323.523	0.32743	0.72889	0.36915	0.0552
		324.948	0.33989	0.75373	0.36428	0.04737
		326.374	0.34732	0.76636	0.34321	0.03418
		327.799	0.35807	0.76125	0.30085	0.01848
		329.224	0.3685	0.73334	0.25981	0.01135
		330.649	0.36707	0.67587	0.21232	0.00869
		332.074	0.35308	0.63587	0.17875	0.01379
		333.5	0.34196	0.59882	0.14482	0.01504
		334.925	0.3147	0.56713	0.12727	0.01368
		336.35	0.29243	0.53442	0.11386	0.01601
		337.775	0.25561	0.50279	0.11031	0.0201
		339.2	0.24075	0.45426	0.10131	0.02208
		340.626	0.21021	0.42598	0.09081	0.02358
		342.051	0.19577	0.39239	0.07505	0.02296
		343.476	0.17754	0.35907	0.06079	0.02526
		344.901	0.16136	0.34932	0.05745	0.02384
		346.327	0.14649	0.33251	0.05105	0.0264
		347.752	0.14529	0.29893	0.04128	0.02147
		349.177	0.13117	0.27283	0.04045	0.0201
		350.602	0.11586	0.25006	0.04015	0.02008
		352.027	0.10248	0.23416	0.03719	0.02041
		353.453	0.08664	0.21244	0.03565	0.01664
		354.878	0.08111	0.20212	0.03767	0.01503
		356.303	0.07714	0.18808	0.03474	0.0122
		357.728	0.07343	0.17784	0.03098	0.01574
		359.154	0.07391	0.17971	0.0295	0.01522
		360.579	0.08452	0.1665	0.02884	0.01515
		362.004	0.08348	0.16833	0.03158	0.01283
		363.429	0.08427	0.17977	0.0333	0.01519
		364.854	0.08778	0.1786	0.03156	0.01542
		366.279	0.09615	0.17813	0.03135	0.01524
		367.705	0.10017	0.17571	0.02965	0.01426
		369.13	0.10609	0.18212	0.03014	0.01348
		370.555	0.10533	0.17832	0.02547	0.01471
		371.98	0.10745	0.18057	0.02598	0.01543
		373.406	0.10103	0.17808	0.02746	0.01215
		374.831	0.09282	0.16957	0.02746	0.01042
		376.256	0.08784	0.16403	0.02651	0.01209
		377.681	0.08795	0.15214	0.02284	0.01321
		379.106	0.08062	0.13656	0.02	0.0107
		380.532	0.07606	0.1315	0.01898	0.01057
		381.957	0.06472	0.12391	0.01844	0.01062
		383.382	0.05659	0.11478	0.01892	0.0088
		384.807	0.04935	0.09688	0.01499	0.00986
		386.233	0.04394	0.08694	0.0149	0.00793
		387.658	0.03529	0.07443	0.01136	0.00703
		389.083	0.03102	0.05992	0.00921	0.00649
		390.508	0.03127	0.0455	0.00789	0.00574
		391.933	0.02245	0.03666	0.00673	0.0041
		393.359	0.01634	0.03087	0.00557	0.00276
		394.784	0.01491	0.02813	0.00614	0.00266
		396.209	0.01238	0.01998	0.00608	0.00317
		397.634	0.01289	0.01849	0.00476	0.00382
		399.059	0.0124	0.01754	0.00465	0.00445
		400.485	0.01119	0.01858	0.00473	0.00314
		401.91	0.01275	0.02022	0.00581	0.00368
		403.335	0.01507	0.02055	0.00583	0.00394
		404.76	0.01517	0.02418	0.00697	0.00566
		406.185	0.01301	0.02751	0.00697	0.00655
		407.611	0.01353	0.02501	0.00611	0.00751
		409.036	0.01518	0.02519	0.00502	0.00733
		410.461	0.01565	0.02535	0.00497	0.00719
		411.886	0.01533	0.0261	0.00426	0.00657
		413.312	0.01271	0.02574	0.00425	0.00588
		414.737	0.0137	0.0248	0.00458	0.00533
		416.162	0.01352	0.02456	0.00456	0.00579
		417.587	0.01018	0.02463	0.00349	0.00673
		419.012	0.00796	0.02467	0.00359	0.00651
		420.438	0.00964	0.02219	0.00214	0.00538
		421.863	0.01037	0.02406	0.00229	0.00537
		423.288	0.01268	0.02652	0.00533	0.00436
		424.713	0.01487	0.03433	0.00706	0.00449
		426.138	0.01663	0.03749	0.00708	0.00616
		427.564	0.02177	0.04586	0.01053	0.00627
		428.989	0.02791	0.05561	0.01412	0.00638
		430.414	0.03086	0.06771	0.01597	0.00882
		431.839	0.03882	0.08031	0.01841	0.00986
		433.264	0.04813	0.09566	0.01994	0.00892
		434.69	0.05557	0.10958	0.02438	0.01238
		436.115	0.05961	0.12787	0.02895	0.01668
		437.54	0.06553	0.14752	0.03166	0.01856
		438.965	0.07072	0.16535	0.03259	0.02025
		440.391	0.07656	0.18045	0.03209	0.02428
		441.816	0.08941	0.19787	0.0356	0.02285
		443.241	0.09517	0.21118	0.0349	0.02793
		444.666	0.09482	0.22548	0.03388	0.03248
		446.091	0.10073	0.23319	0.03694	0.03109
		447.517	0.1117	0.24322	0.04071	0.0314
		448.942	0.10981	0.24875	0.0421	0.03245
		450.367	0.11861	0.25768	0.04215	0.02923
		451.792	0.12227	0.25797	0.04178	0.0248
		453.217	0.13122	0.25659	0.04473	0.02282
		454.643	0.13434	0.26331	0.04924	0.02329
		456.068	0.15104	0.26686	0.05435	0.02294
		457.493	0.15129	0.28156	0.05648	0.02418
		458.918	0.1512	0.29667	0.05913	0.02021
		460.344	0.16318	0.29903	0.06001	0.01805
		461.769	0.17424	0.30134	0.06076	0.01919
		463.194	0.16908	0.31813	0.06194	0.01952
		464.619	0.18427	0.32681	0.07117	0.01962
		466.044	0.19022	0.33301	0.07203	0.022
		467.47	0.19763	0.34705	0.07427	0.02219
		468.895	0.20873	0.36154	0.07948	0.02481
		470.32	0.22289	0.37098	0.08073	0.02446
		471.745	0.22229	0.39215	0.08492	0.02396
		473.17	0.24116	0.39354	0.08747	0.02503
		474.596	0.26096	0.42315	0.09692	0.02722
		476.021	0.27093	0.45701	0.10677	0.02523
		477.446	0.27957	0.4902	0.11991	0.0243
		478.871	0.29476	0.52289	0.12246	0.02231
		480.296	0.31215	0.57469	0.12707	0.02326
		481.722	0.33146	0.62768	0.13706	0.02236
		483.147	0.35553	0.67559	0.16698	0.02343
		484.572	0.36524	0.71208	0.19085	0.02194
		485.997	0.36726	0.75007	0.22301	0.02373
		487.423	0.37833	0.7988	0.26133	0.02306
		488.848	0.36731	0.83322	0.29361	0.02432
		490.273	0.35819	0.83905	0.32077	0.03152
		491.698	0.35694	0.84809	0.34243	0.04024
		493.123	0.34658	0.85422	0.35997	0.05437
		494.549	0.34939	0.82755	0.39411	0.06432
		495.974	0.34043	0.78557	0.40181	0.07331
		497.399	0.33695	0.73959	0.40651	0.0835
		498.824	0.33269	0.6786	0.39702	0.09175
		500.25	0.33671	0.63547	0.385	0.09698
		501.675	0.34829	0.58185	0.37215	0.09712
		503.1	0.36272	0.50411	0.34651	0.09946
		504.525	0.37374	0.44415	0.32619	0.10396
		505.95	0.38984	0.38774	0.30389	0.09937
		507.375	0.40982	0.33287	0.29455	0.09295
		508.801	0.43299	0.28874	0.28168	0.082
		510.226	0.44296	0.25808	0.26731	0.07936
		511.651	0.46078	0.23381	0.26758	0.07652
		513.076	0.47438	0.20758	0.26781	0.07022
		514.502	0.48335	0.20008	0.2648	0.06617
		515.927	0.48347	0.18205	0.27948	0.06463
		517.352	0.48937	0.18075	0.28879	0.0671
		518.777	0.47283	0.17475	0.28451	0.06642
		520.202	0.47049	0.18124	0.2884	0.06257
		521.628	0.47427	0.18071	0.2869	0.06304
		523.053	0.46665	0.17907	0.28928	0.06886
		524.478	0.46461	0.17823	0.2868	0.0696
		525.903	0.46256	0.17811	0.27459	0.06828
		527.328	0.46403	0.17548	0.27577	0.06414
		528.754	0.45543	0.1794	0.27561	0.06001
		530.179	0.45506	0.1802	0.26831	0.05781
		531.604	0.45606	0.18865	0.25588	0.05629
		533.029	0.44665	0.19127	0.24124	0.05503
		534.455	0.45244	0.18712	0.2472	0.05718
		535.88	0.46447	0.18353	0.24408	0.06156
		537.305	0.46502	0.19088	0.24988	0.05774
		538.73	0.46398	0.18662	0.24158	0.0516
		540.155	0.47374	0.18527	0.24606	0.05083
		541.581	0.46843	0.19223	0.24319	0.04965
		543.006	0.46932	0.19866	0.23418	0.04991
		544.431	0.46156	0.20005	0.23917	0.05452
		545.856	0.4522	0.20048	0.24192	0.06024
		547.282	0.47088	0.1923	0.23628	0.05961
		548.707	0.47742	0.18063	0.23545	0.06002
		550.132	0.47572	0.18298	0.23099	0.06022
		551.557	0.47545	0.18528	0.23174	0.05447
		552.982	0.47963	0.18062	0.24074	0.05526
		554.408	0.48473	0.18259	0.24639	0.05686
		555.833	0.47707	0.18054	0.24438	0.05715
		557.258	0.48229	0.17428	0.24557	0.06033
		558.683	0.4661	0.17268	0.25009	0.06016
		560.108	0.4679	0.174	0.24777	0.0575
		561.534	0.47198	0.18238	0.25633	0.0515
		562.959	0.44997	0.18589	0.25691	0.05372
		564.384	0.4385	0.19086	0.26794	0.0539
		565.809	0.43268	0.19185	0.27611	0.05126
		567.235	0.43568	0.18856	0.28168	0.05278
		568.66	0.43379	0.18843	0.27276	0.05514
		570.085	0.43119	0.18901	0.26839	0.05566
		571.51	0.43989	0.18843	0.26935	0.05677
		572.935	0.43575	0.18766	0.27264	0.0513
		574.361	0.4536	0.18355	0.27023	0.05229
		575.786	0.46875	0.18145	0.27242	0.05548
		577.211	0.47562	0.17324	0.26888	0.06038
		578.636	0.47749	0.16648	0.27547	0.06055
		580.061	0.4854	0.16156	0.26832	0.06044
		581.487	0.48299	0.1671	0.25965	0.0615
		582.912	0.4713	0.16226	0.25899	0.06366
		584.337	0.4723	0.15882	0.259	0.06247
		585.762	0.47365	0.16004	0.26632	0.06295
		587.187	0.47244	0.1618	0.26542	0.06269
		588.613	0.48178	0.16251	0.26674	0.0671
		590.038	0.46854	0.15918	0.26659	0.06872
		591.463	0.44689	0.1549	0.25663	0.06585
		592.888	0.44324	0.14708	0.26228	0.06016
		594.313	0.4421	0.14978	0.25971	0.05975
		595.739	0.44622	0.15595	0.25827	0.06133
		597.164	0.451	0.15282	0.25785	0.05913
		598.589	0.46706	0.15867	0.24605	0.05621
		600.014	0.46583	0.16279	0.24119	0.05444
		601.439	0.45578	0.16309	0.23692	0.05136
		602.865	0.46062	0.16427	0.24019	0.05192
		604.29	0.4594	0.16274	0.23707	0.05391
		605.715	0.45489	0.17639	0.24817	0.05011
		607.14	0.46485	0.17947	0.25903	0.05304
		608.566	0.46365	0.18883	0.25339	0.0558
		609.991	0.46379	0.19306	0.25322	0.0536
		611.416	0.46792	0.19056	0.25259	0.05509
		612.841	0.4815	0.19306	0.25164	0.05604
		614.266	0.46987	0.1877	0.25882	0.05526
		615.692	0.45893	0.17807	0.25721	0.05632
		617.117	0.48071	0.17981	0.2576	0.05824
		618.542	0.47203	0.18308	0.2493	0.05803
		619.967	0.46716	0.18101	0.25723	0.05711
		621.393	0.47948	0.17296	0.24453	0.05514
		622.818	0.4766	0.17355	0.24393	0.05214
		624.243	0.47765	0.17036	0.24419	0.05239
		625.668	0.48604	0.16557	0.23877	0.05329
		627.093	0.47935	0.17178	0.24197	0.05063
		628.519	0.49301	0.16751	0.24825	0.04976
		629.944	0.49539	0.17056	0.25189	0.04995
		631.369	0.50081	0.17686	0.26387	0.05333
		632.794	0.48222	0.17805	0.26121	0.05401
		634.219	0.47803	0.17979	0.25762	0.05728
		635.645	0.4817	0.18705	0.25963	0.05481
		637.07	0.47834	0.18571	0.26448	0.05573
		638.495	0.48	0.18553	0.25984	0.05835
		639.92	0.47799	0.18576	0.2575	0.0577
		641.346	0.4707	0.1872	0.26031	0.06047
		642.771	0.46673	0.18274	0.25492	0.05841
		644.196	0.44215	0.18407	0.25687	0.0593
		645.621	0.45222	0.19039	0.25264	0.05837
		647.046	0.4548	0.19316	0.24504	0.05926
		648.471	0.46574	0.19759	0.24593	0.05909
		649.897	0.45376	0.18936	0.24933	0.05194
		651.322	0.44413	0.18238	0.24266	0.04831
		652.747	0.43872	0.17776	0.24286	0.04734
		654.172	0.44484	0.17743	0.24541	0.05053
		655.598	0.45381	0.17686	0.24751	0.04982
		657.023	0.46088	0.17558	0.25054	0.04821
		658.448	0.4726	0.17435	0.2441	0.05258
		659.873	0.47215	0.18262	0.23917	0.05522
		661.298	0.46508	0.18014	0.2497	0.05632
		662.724	0.45734	0.1762	0.24761	0.0552
		664.149	0.45498	0.16696	0.25553	0.0585
		665.574	0.45944	0.17107	0.25402	0.06099
		666.999	0.46866	0.1794	0.25851	0.06518
		668.424	0.47875	0.18313	0.26654	0.07038
		669.85	0.4875	0.18581	0.26693	0.06908
		671.275	0.48761	0.19488	0.27496	0.07159
		672.7	0.48102	0.19898	0.27066	0.06877
		674.125	0.47659	0.20238	0.28934	0.0669
		675.551	0.48272	0.20015	0.28877	0.06295
		676.976	0.47385	0.19979	0.27138	0.06424
		678.401	0.47961	0.20021	0.27016	0.06215
		679.826	0.4821	0.21175	0.26577	0.05753
		681.251	0.49161	0.20643	0.27745	0.06201
		682.677	0.48659	0.20262	0.27206	0.06185
		684.102	0.47561	0.2042	0.26287	0.05976
		685.527	0.45968	0.19868	0.25822	0.05785
