# Supplementary material for: High-frequency FeSiAl-based soft magnetic composites via simultaneously suppressed eddy and hysteresis losses
Source: Nat Commun. 2025 Oct 29;16:9563. doi: 10.1038/s41467-025-64794-0 (PMC12572122; doi:10.1038/s41467-025-64794-0)
Supplement: Supplementary file 3 — Source data [file 41467_2025_64794_MOESM3_ESM.zip › Source data/Supplementary Fig.7c.xlsx]

## Sheet: Supplementary Fig.7c
Supplementary Fig.7c
		x	y-Al	y-Sn
		0	3.01716	0.83918
		8.48152	4.92042	0.94132
		16.963	4.18557	0.51084
		25.4446	4.62188	0.61521
		33.9261	4.66744	0.67434
		42.4076	4.67775	0.73954
		50.8891	4.01024	0.72503
		59.3707	4.37631	1.25821
		67.8522	3.75172	1.29315
		76.3337	4.7775	1.83168
		84.8152	6.31832	1.69533
		93.2967	9.60672	1.83829
		101.778	9.99336	2.14219
		110.26	10.2184	2.20002
		118.741	10.3981	3.20796
		127.223	10.8752	3.82959
		135.704	10.6679	4.09278
		144.186	10.7293	4.32733
		152.667	10.5039	3.92603
		161.149	10.7574	3.65029
		169.63	9.74629	3.44923
		178.112	8.96854	3.33581
		186.594	8.51467	3.03143
		195.075	8.83434	2.73042
		203.556	8.62957	2.67123
		212.038	8.26387	2.22877
		220.52	8.10353	1.63742
		229.001	8.35336	1.49016
		237.483	7.78275	1.49146
		245.964	7.90011	1.61544
		254.446	8.10079	1.64815
		262.927	8.56035	1.67849
		271.409	8.08246	1.69248
		279.89	7.33095	1.70131
		288.372	6.80316	1.78754
		296.853	6.89041	2.05257
		305.335	7.03389	2.27798
		313.816	6.48746	2.27769
		322.298	6.0908	2.34835
		330.779	6.17501	2.14453
		339.261	6.68138	2.26615
		347.742	6.22699	2.25685
		356.224	6.00982	2.11273
		364.705	6.67954	2.24761
		373.187	7.11842	2.25875
		381.668	7.50269	2.54908
		390.15	7.23123	2.20899
		398.632	7.00572	2.03178
		407.113	7.30647	2.09298
		415.595	7.42141	1.83338
		424.076	8.0834	1.73923
		432.558	7.32674	1.46562
		441.039	6.92537	1.41966
		449.521	6.56627	1.33161
		458.002	5.9806	1.36272
		466.484	5.9764	1.3881
		474.965	5.92318	1.36316
		483.447	6.33549	1.33677
		491.928	6.57298	1.36038
		500.41	7.05245	1.29098
		508.891	7.4895	1.28943
		517.373	7.2915	1.23916
		525.854	7.43117	1.16814
		534.336	8.09368	1.17252
		542.817	8.67896	1.18322
		551.299	9.13098	1.12761
		559.78	8.67856	1.32255
		568.262	8.58588	0.99573
		576.744	8.1544	0.98014
		585.225	8.52457	0.77829
		593.707	7.49798	1.11625
		602.188	6.88058	1.23155
		610.67	6.37664	1.30163
		619.151	6.48768	1.29696
		627.633	6.73447	1.70383
		636.114	6.52198	1.70705
		644.596	5.79756	1.5246
		653.077	5.88542	1.26322
		661.559	5.90326	1.30639
		670.04	6.10002	1.51895
		678.522	5.55712	1.62802
		687.003	6.34244	1.50453
		695.485	6.10358	1.51831
		703.966	6.19725	1.88412
		712.448	5.94192	2.39708
		720.929	5.57846	1.98878
		729.411	5.7463	2.30871
		737.892	6.29233	2.33928
		746.374	6.13458	2.37579
		754.856	5.85357	2.27733
		763.337	5.42137	2.19898
		771.818	6.01814	2.05114
		780.3	5.68311	2.06059
		788.782	5.8512	2.09031
		797.263	5.80931	1.82657
		805.745	5.6266	1.7702
		814.226	5.61325	2.03348
		822.708	5.92532	2.2707
		831.189	5.88344	2.44375
		839.671	5.95501	2.42568
		848.152	6.15015	2.60312
		856.634	6.28351	2.65119
		865.115	5.98179	2.6597
		873.597	5.99916	2.43021
		882.078	6.37052	2.22895
		890.56	6.14445	2.04232
		899.041	6.24332	1.68895
		907.523	6.08458	1.43967
		916.004	5.67659	1.00922
		924.486	5.68898	0.91274
		932.967	5.77946	1.36223
		941.449	5.79081	1.21311
		949.931	5.79072	1.09552
		958.412	5.88847	1.23493
		966.894	5.99394	1.36285
		975.375	5.88468	1.3886
		983.857	5.93264	1.72068
		992.338	6.1203	1.7894
		1000.82	6.11519	1.74515
		1009.3	5.61825	1.64706
		1017.78	5.49477	1.70958
		1026.26	5.16979	1.42432
		1034.75	5.17814	1.40086
		1043.23	5.00266	1.53023
		1051.71	4.57511	1.68699
		1060.19	4.39028	1.85911
		1068.67	4.20537	2.08065
		1077.15	4.79427	1.73328
		1085.63	4.46423	1.57266
		1094.12	4.43465	1.62878
		1102.6	5.07171	2.21396
		1111.08	4.97742	2.0532
		1119.56	5.50355	2.10165
		1128.04	5.61386	2.2503
		1136.52	5.85094	2.07194
		1145.01	5.95282	2.26958
		1153.49	5.79314	2.1913
		1161.97	6.04838	1.97617
		1170.45	6.027	2.00615
		1178.93	6.08488	2.22046
		1187.41	6.20799	2.72693
		1195.89	5.7827	2.46249
		1204.38	5.40491	2.83095
		1212.86	5.61998	2.9387
		1221.34	5.51669	2.99202
		1229.82	5.99247	3.0869
		1238.3	5.99717	2.7921
		1246.78	6.71168	2.68254
		1255.27	6.49253	2.88465
		1263.75	6.27204	2.93693
		1272.23	6.26039	2.72986
		1280.71	6.40759	2.23492
		1289.19	6.50848	2.13704
		1297.67	6.81909	1.7424
		1306.15	6.48572	1.79274
		1314.64	6.21077	1.69869
		1323.12	5.79673	1.92285
		1331.6	5.36653	2.01841
		1340.08	4.4167	2.23895
		1348.56	4.53128	2.26202
		1357.04	4.74746	2.25396
		1365.53	5.03865	2.38456
		1374.01	5.32397	2.52634
		1382.49	5.48832	2.31179
		1390.97	5.6467	2.31415
		1399.45	5.36388	2.38216
		1407.93	5.25333	2.3227
		1416.41	5.01438	2.16209
		1424.9	5.40289	2.09914
		1433.38	5.60216	1.8456
		1441.86	5.31968	1.62487
		1450.34	4.96006	1.67078
		1458.82	5.09942	1.52454
		1467.3	4.43507	1.82608
		1475.79	4.26511	1.81953
		1484.27	4.04804	1.9533
		1492.75	3.90411	1.70776
		1501.23	4.28287	1.89402
		1509.71	4.84023	1.71863
		1518.19	5.15515	2.13029
		1526.67	5.18403	2.5454
		1535.16	5.67815	2.78862
		1543.64	6.01785	2.69289
		1552.12	5.80215	2.79257
		1560.6	5.86359	2.38821
		1569.08	6.23932	2.55612
		1577.56	6.84601	2.83625
		1586.05	7.12533	2.79193
		1594.53	6.95104	2.66833
		1603.01	6.49382	2.72441
		1611.49	6.15237	2.27327
		1619.97	6.39962	1.99007
		1628.45	5.9718	1.95166
		1636.93	5.78411	2.25628
		1645.41	6.05901	2.17958
		1653.9	6.11939	2.34786
		1662.38	5.95032	2.40947
		1670.86	5.31948	2.05646
		1679.34	5.3246	2.24365
		1687.82	5.55628	2.44461
		1696.3	6.09888	2.41203
		1704.79	6.08672	2.22303
		1713.27	6.01146	2.07945
		1721.75	6.58938	1.88178
		1730.23	6.57981	1.76733
		1738.71	6.41155	1.90519
		1747.19	6.79136	1.72772
		1755.67	6.71979	1.92561
		1764.16	6.59207	1.86571
		1772.64	6.74129	1.56811
		1781.12	6.5252	1.25434
		1789.6	5.97104	1.21239
		1798.08	5.89168	1.22833
		1806.56	6.16347	1.19907
		1815.05	5.8745	1.51412
		1823.53	5.46846	1.32354
		1832.01	5.80147	1.13732
		1840.49	5.04309	1.07222
		1848.97	5.03259	0.6376
		1857.45	5.93335	0.71195
		1865.93	5.69563	0.66654
		1874.42	5.64348	0.67287
		1882.9	5.78055	0.72034
		1891.38	5.93356	0.9037
		1899.86	5.67242	1.11729
		1908.34	5.46065	0.94146
		1916.82	5.66204	1.21374
		1925.31	5.24554	1.38418
		1933.79	5.4955	1.39249
		1942.27	5.62821	1.40806
		1950.75	5.04468	1.57961
		1959.23	4.98558	1.92281
		1967.71	5.26164	1.97416
		1976.19	5.51088	2.17798
		1984.68	5.29276	1.9983
		1993.16	5.05095	2.20083
		2001.64	4.89243	2.16717
		2010.12	5.00307	2.21826
		2018.6	4.9096	2.21162
		2027.08	5.38104	2.26685
		2035.57	4.94806	2.26934
		2044.05	4.66414	2.18928
		2052.53	5.20483	1.95369
		2061.01	4.72011	2.30556
		2069.49	4.40808	2.3001
		2077.97	4.48454	2.44203
		2086.45	4.45174	2.26113
		2094.94	4.85721	2.28066
		2103.42	4.96401	2.20246
		2111.9	5.5181	2.24179
		2120.38	4.9854	2.21513
		2128.86	5.06545	2.18799
		2137.34	5.04655	2.41621
		2145.82	4.69815	2.29693
		2154.31	4.90221	2.13838
		2162.79	4.91858	2.0531
		2171.27	4.76457	1.97768
		2179.75	4.82417	1.82926
		2188.23	4.72947	1.68507
		2196.71	4.28395	1.53996
		2205.2	4.13992	1.83192
		2213.68	4.25536	2.04268
		2222.16	4.61782	2.19291
		2230.64	4.72713	1.89844
		2239.12	4.4101	1.93285
		2247.6	4.89382	2.34537
		2256.09	4.82644	2.69946
		2264.57	5.31546	2.82094
		2273.05	5.65752	2.8863
		2281.53	5.50802	3.05798
		2290.01	5.63669	3.02198
		2298.49	5.52955	2.65799
		2306.97	5.86706	2.79497
		2315.46	5.70669	2.74184
		2323.94	5.70347	2.72735
		2332.42	5.72045	2.73042
		2340.9	5.65132	2.37648
		2349.38	5.75755	2.0573
		2357.86	5.77632	1.90292
		2366.34	5.85161	2.39992
		2374.83	6.07343	2.39994
		2383.31	6.44947	2.58872
		2391.79	6.45356	2.5235
		2400.27	5.9173	2.2038
		2408.75	6.12862	2.39166
		2417.23	6.36844	2.31793
		2425.72	6.52093	2.53478
		2434.2	5.85588	2.45492
		2442.68	6.15367	2.27454
		2451.16	5.78643	2.9867
		2459.64	5.26007	2.52139
		2468.12	5.08193	2.33311
		2476.61	4.61541	2.05733
		2485.09	4.6244	2.07621
		2493.57	4.46236	2.13962
		2502.05	4.35191	1.93454
		2510.53	4.93209	2.02439
		2519.01	5.44137	1.80525
		2527.49	5.60362	1.87275
		2535.97	5.18752	2.11673
		2544.46	5.19639	1.38373
		2552.94	5.52345	1.27245
		2561.42	5.23278	1.39923
		2569.9	5.26812	1.45545
		2578.38	4.89376	1.36802
		2586.86	5.20004	1.4749
		2595.35	4.9325	1.42101
		2603.83	4.2325	1.61822
		2612.31	3.79787	1.58604
		2620.79	3.75164	1.30844
		2629.27	3.89832	1.03874
		2637.75	3.80537	1.058
		2646.24	3.65748	0.97027
		2654.72	3.67727	0.97047
		2663.2	3.97932	1.256
		2671.68	4.11568	1.58137
		2680.16	4.55455	1.56833
		2688.64	4.61419	1.54028
		2697.12	4.83622	1.22861
		2705.61	4.77044	1.23059
		2714.09	4.89511	1.23593
		2722.57	4.88357	1.23612
		2731.05	5.14525	1.19118
		2739.53	5.40071	1.33942
		2748.01	6.2148	1.22935
		2756.49	5.82764	0.93851
		2764.98	5.53364	0.62307
		2773.46	5.30705	0.37388
		2781.94	5.30671	0.3849
		2790.42	5.13372	0.62248
		2798.9	5.08085	0.64091
		2807.38	5.01208	0.69887
		2815.86	4.76833	0.7029
		2824.35	4.35604	0.92739
		2832.83	4.20891	0.97727
		2841.31	3.93455	1.16833
		2849.79	4.15722	1.12724
		2858.27	4.33182	1.1427
		2866.76	4.00022	1.42233
		2875.24	3.86583	1.55081
		2883.72	3.67335	1.79267
		2892.2	3.91024	1.78806
		2900.68	4.05264	1.9251
		2909.16	4.1279	2.31412
		2917.64	4.35211	2.31701
		2926.12	4.08787	2.31465
		2934.61	3.67501	2.83609
		2943.09	3.63993	2.85828
		2951.57	3.63947	2.83426
		2960.05	3.84104	2.61509
		2968.53	3.91695	2.50825
		2977.01	4.25284	2.0333
		2985.5	3.91993	2.42504
		2993.98	3.76344	2.21599
		3002.46	3.79198	2.04915
		3010.94	3.65977	1.84283
		3019.42	3.65216	1.90977
		3027.9	3.6026	1.19156
		3036.39	3.58841	1.27673
		3044.87	3.36697	1.90189
		3053.35	3.02098	2.20757
				2.08347
				1.66728
				1.73639
				1.44969
				1.4918
				1.30333
				1.2921
				1.15219
