# Supplementary material for: High-frequency FeSiAl-based soft magnetic composites via simultaneously suppressed eddy and hysteresis losses
Source: Nat Commun. 2025 Oct 29;16:9563. doi: 10.1038/s41467-025-64794-0 (PMC12572122; doi:10.1038/s41467-025-64794-0)
Supplement: Supplementary file 3 — Source data [file 41467_2025_64794_MOESM3_ESM.zip › Source data/Supplementary Fig.9.xlsx]

## Sheet: Supplementary Fig.9
Supplementary Fig.9a								Supplementary Fig.9b
		x	y-Fe	y-Sn substitution				x	y-Fe	y-Si/Al
		0	12541.4	--				0	0	--
		0.00245	12522.9	--				0.00245	0	--
		0.00491	11071.4	--				0.00491	0.30023	--
		0.00736	16031.4	--				0.00736	0.81149	--
		0.00982	11683.9	--				0.00982	0.83263	--
		0.01227	13540.3	--				0.01227	0.88566	--
		0.01473	13015.7	--				0.01473	0.75136	--
		0.01718	14479	--				0.01718	0.77003	--
		0.01964	11305.3	--				0.01964	0.75893	--
		0.02209	14175.6	--				0.02209	0.80312	--
		0.02455	13965.6	--				0.02455	0.88568	--
		0.027	15382.8	--				0.027	0.76128	--
		0.02946	14089.2	--				0.02946	0.76537	--
		0.03191	13781.3	--				0.03191	0.87499	--
		0.03437	14032.3	--				0.03437	0.79855	--
		0.03682	15481.5	--				0.03682	0.72554	--
		0.03928	13763.9	--				0.03928	0.82851	--
		0.04173	15332.6	--				0.04173	0.75844	--
		0.04419	14782.5	--				0.04419	0.72988	--
		0.04664	15234.6	--				0.04664	0.65612	--
		0.0491	17452.9	--				0.0491	0.66655	--
		0.05155	15375.7	--				0.05155	0.57364	--
		0.05401	16729.4	--				0.05401	0.57331	--
		0.05646	16514.9	--				0.05646	0.61053	--
		0.05892	19878.5	--				0.05892	0.5635	--
		0.06137	19338.8	--				0.06137	0.47091	--
		0.06382	19437.7	--				0.06383	0.44867	--
		0.06628	21287.8	--				0.06628	0.4658	--
		0.06873	20571.2	--				0.06874	0.3896	--
		0.07119	20221.8	--				0.07119	0.37312	--
		0.07364	20581.2	--				0.07365	0.37741	--
		0.0761	16831.3	--				0.0761	0.35221	--
		0.07855	17987.4	--				0.07855	0.32454	--
		0.08101	19136.4	--				0.08101	0.32324	--
		0.08346	20771.1	--				0.08346	0.23442	--
		0.08592	19186.8	--				0.08592	0.28005	--
		0.08837	20193.5	--				0.08837	0.29794	--
		0.09083	22342.5	--				0.09083	0.25576	--
		0.09328	21574.3	--				0.09328	0.23521	--
		0.09574	19758.7	--				0.09574	0.25629	--
		0.09819	20260.3	--				0.09819	0.25145	--
		0.10065	18967.5	--				0.10065	0.36418	--
		0.1031	20430.5	--				0.1031	0.24424	--
		0.10556	19405.6	--				0.10556	0.23426	--
		0.10801	21172	--				0.10801	--	0.26284
		0.11047	19435.9	--				0.11047	--	0.2769
		0.11292	19431.1	--				0.11292	--	0.22274
		0.11538	18401.5	--				0.11538	--	0.26406
		0.11783	18721.7	--				0.11783	--	0.232
		0.12029	18284.7	--				0.12029	--	0.26785
		0.12274	17762.7	--				0.12274	--	0.28449
		0.12519	13991.7	--				0.1252	--	0.29318
		0.12765	15017.5	--				0.12765	--	0.27006
		0.1301	14992.3	--				0.13011	--	0.28943
		0.13256	16286.1	--				0.13256	--	0.25166
		0.13501	15152.2	--				0.13502	--	0.37456
		0.13747	14686.5	--				0.13747	--	0.33488
		0.13992	15118.4	--				0.13993	--	0.3277
		0.14238	13410	--				0.14238	--	0.26737
		0.14483	13607.1	--				0.14484	--	0.31036
		0.14729	14598.9	--				0.14729	--	0.28759
		0.14974	12684.1	--				0.14974	--	0.34728
		0.1522	13633.5	--				0.1522	--	0.32693
		0.15465	13039.1	--				0.15465	--	0.38542
		0.15711	12917	--				0.15711	--	0.38291
		0.15956	12978.2	--				0.15956	--	0.32583
		0.16202	11650	--				0.16202	--	0.33863
		0.16447	12305	--				0.16447	--	0.39873
		0.16693	13971.2	--				0.16693	--	0.40293
		0.16938	11797.8	--				0.16938	--	0.29104
		0.17184	12377.6	--				0.17184	--	0.3717
		0.17429	12728.7	--				0.17429	--	0.36625
		0.17675	14511.7	--				0.17675	--	0.35948
		0.1792	13060.8	--				0.1792	--	0.36923
		0.18166	12828.4	--				0.18166	--	0.31278
		0.18411	12501.6	--				0.18411	--	0.36486
		0.18656	15130.8	--				0.18657	--	0.33914
		0.18902	14772	--				0.18902	--	0.33984
		0.19147	14925	--				0.19148	--	0.34823
		0.19393	14847.9	--				0.19393	--	0.34148
		0.19638	15045.7	--				0.19639	--	0.41374
		0.19884	15014.9	--				0.19884	--	0.32219
		0.20129	16179.4	--				0.2013	--	0.31561
		0.20375	15028.3	--				0.20375	--	0.29408
		0.2062	17553.4	--				0.20621	--	0.31447
		0.20866	18798.1	--				0.20866	--	0.31603
		0.21111	16930.5	--				0.21112	--	0.32339
		0.21357	20094.7	--				0.21357	--	0.26196
		0.21602	17648.7	--				0.21603	0.2435
		0.21848	18586.5	--				0.21848	0.31116
		0.22093	20293.2	--				0.22094	0.3391
		0.22339	21819.5	--				0.22339	0.24583
		0.22584	21010.8	--				0.22584	0.27192
		0.2283	18894.4	--				0.2283	0.28872
		0.23075	19986.8	--				0.23075	0.32099
		0.23321	20446.1	--				0.23321	0.34697
		0.23566	20499.6	--				0.23566	0.33287	--
		0.23812	18479.7	--				0.23812	0.30139	--
		0.24057	20544.8	--				0.24057	0.42575	--
		0.24303	19672.1	--				0.24303	0.45413	--
		0.24548	20128.3	--				0.24548	0.31868	--
		0.24793	21396.6	--				0.24794	0.47463	--
		0.25039	18853.7	--				0.25039	0.42374	--
		0.25284	19762.2	--				0.25285	0.47514	--
		0.2553	21311.1	--				0.2553	0.44742	--
		0.25775	18825.8	--				0.25776	0.43498	--
		0.26021	18668.8	--				0.26021	0.50048	--
		0.26266	17390.6	--				0.26267	0.46154	--
		0.26512	17135.8	--				0.26512	0.61379	--
		0.26757	20146.9	--				0.26758	0.53277	--
		0.27003	16808.3	--				0.27003	0.54936	--
		0.27248	15117.6	--				0.27249	0.5839	--
		0.27494	15986.9	--				0.27494	0.65769	--
		0.27739	15245	--				0.2774	0.59806	--
		0.27985	16610.4	--				0.27985	0.66456	--
		0.2823	15845.6	--				0.28231	0.73156	--
		0.28476	16435.6	--				0.28476	0.69457	--
		0.28721	14590.6	--				0.28722	0.69604	--
		0.28967	14752.1	--				0.28967	0.67675	--
		0.29212	15044.7	--				0.29213	0.61276	--
		0.29458	13627.4	--				0.29458	0.63636	--
		0.29703	15101.8	--				0.29704	0.64521	--
		0.29949	13116.7	--				0.29949	0.64506	--
		0.30194	11955.3	--				0.30194	0.7445	--
		0.3044	15207.7	--				0.3044	0.73117	--
		0.30685	12537.2	--				0.30685	0.7039	--
		0.3093	15155.7	--				0.30931	0.68627	--
		0.31176	12862.5	--				0.31176	0.60985	--
		0.31421	12705.8	--				0.31422	0.60361	--
		0.31667	13199.8	--				0.31667	0.58548	--
		0.31912	14144.2	--				0.31913	0.55348	--
		0.32158	14834.7	--				0.32158	0.56132	--
		0.32403	11984.2	--				0.32404	0.55037	--
		0.32649	13493.9	--				0.32649	0.5707	--
		0.32894	12909.4	--				0.32895	0.51566	--
		0.3314	14214.4	--				0.3314	0.53551	--
		0.33385	12506.3	--				0.33386	0.56988	--
		0.33631	14971.7	--				0.33631	0.52274	--
		0.33876	16123.8	--				0.33877	0.49459	--
		0.34122	16223.2	--				0.34122	0.41493	--
		0.34367	16819	--				0.34368	0.49066	--
		0.34613	16960.7	--				0.34613	0.39643	--
		0.34858	17512.8	--				0.34859	0.35409	--
		0.35104	18127.7	--				0.35104	0.42369	--
		0.35349	18432	--				0.3535	0.31328	--
		0.35595	18771.1	--				0.35595	0.32917	--
		0.3584	20090.9	--				0.35841	0.33001	--
		0.36086	19050.5	--				0.36086	0.31472	--
		0.36331	19171.6	--				0.36332	0.29491	--
		0.36577	21126.4	--				0.36577	0.24826	--
		0.36822	20407.3	--				0.36823	0.29171	--
		0.37067	21217.6	--				0.37068	0.28698	--
		0.37313	19659.4	--				0.37313	0.30751	--
		0.37558	20341	--				0.37559	0.27443	--
		0.37804	21891.1	--				0.37804	0.25136	--
		0.38049	20352	--				0.3805	0.28291	--
		0.38295	20233.7	--				0.38295	0.28782	--
		0.3854	20710.1	--				0.38541	0.28864	--
		0.38786	21386.9	--				0.38786	0.24544	--
		0.39031	21295.1	--				0.39032	0.2838	--
		0.39277	21469.9	--				0.39277	0.28719	--
		0.39522	21350.2	--				0.39523	0.19439	--
		0.39768	18831.2	--				0.39768	0.285	--
		0.40013	20257	--				0.40014	0.28374	--
		0.40259	20577.4	--				0.40259	0.4301	--
		0.40504	19001.5	--				0.40505	0.3248	--
		0.4075	17644.9	--				0.4075	0.42209	--
		0.40995	20354.6	--				0.40996	0.40687	--
		0.41241	18480.7	--				0.41241	0.44942	--
		0.41486	17147.8	--				0.41487	0.4718	--
		0.41732	18054.4	--				0.41732	0.40949	--
		0.41977	18539.7	--				0.41978	0.48734	--
		0.42223	15590.1	--				0.42223	0.48946	--
		0.42468	16672.3	--				0.42469	0.52833	--
		0.42714	14184.4	--				0.42714	0.5528	--
		0.42959	16298	--				0.4296	0.58684	--
		0.43204	14780.1	--				0.43205	0.58903	--
		0.4345	15050.6	--				0.43451	0.50951	--
		0.43695	12019.8	--				0.43696	0.72184	--
		0.43941	14358.8	--				0.43942	0.65527	--
		0.44186	12980.2	--				0.44187	0.62321	--
		0.44432	13330.1	--				0.44433	0.76282	--
		0.44677	12516.4	--				0.44678	0.66222	--
		0.44923	11145.7	--				0.44923	0.7386	--
		0.45168	12690.4	--				0.45169	0.62456	--
		0.45414	11338.6	--				0.45414	0.71603	--
		0.45659	11171.7	--				0.4566	0.66115	--
		0.45905	12825.8	--				0.45905	0.66539	--
		0.4615	10038.6	--				0.46151	0.68301	--
		0.46396	11060	--				0.46396	0.71927	--
		0.46641	10901.8	--				0.46642	0.77413	--
		0.46887	9125.66	--				0.46887	0.76523	--
		0.47132	--	10293.5				0.47133	0.58376	--
		0.47378	--	10524.9				0.47378	0.65779	--
		0.47623	--	10855.3				0.47624	0.60128	--
		0.47869	--	10348.8				0.47869	0.51073	--
		0.48114	--	11199.1				0.48115	0.5537	--
		0.4836	--	11931.2				0.4836	0.53384	--
		0.48605	--	10090.6				0.48606	0.45476	--
		0.4885	--	11435.1				0.48851	0.48712	--
		0.49096	--	10184				0.49097	0.48622	--
		0.49341	--	12607				0.49342	0.47548	--
		0.49587	--	11853.2				0.49588	0.4871	--
		0.49832	--	12042.8				0.49833	0.45733	--
		0.50078	--	12674.7				0.50079	0.34427	--
		0.50323	--	14618.2				0.50324	0.31861	--
		0.50569	--	13421.2				0.5057	0.41312	--
		0.50814	--	11817.4				0.50815	0.37422	--
		0.5106	--	12966				0.51061	0.35173	--
		0.51305	--	11665				0.51306	0.34587	--
		0.51551	--	11403.6				0.51552	0.4098	--
		0.51796	--	13134.8				0.51797	0.33071	--
		0.52042	--	12675.6				0.52043	0.33932	--
		0.52287	--	11893.5				0.52288	0.31695	--
		0.52533	--	13850.4				0.52533	0.33437	--
		0.52778	--	13693.6				0.52779	0.32056	--
		0.53024	--	14587.2				0.53024	0.27389	--
		0.53269	--	13754.4				0.5327	0.29323	--
		0.53515	--	13535.5				0.53515	0.35946	--
		0.5376	--	12662.8				0.53761	0.36963	--
		0.54006	--	11376.9				0.54006	0.38012	--
		0.54251	--	12947.5				0.54252	0.38312	--
		0.54497	--	15483.8				0.54497	0.37622	--
		0.54742	--	13571.5				0.54743	0.34667	--
		0.54987	--	14075.8				0.54988	0.42526	--
		0.55233	--	13826.5				0.55234	0.40161	--
		0.55478	--	13669.8				0.55479	0.39777	--
		0.55724	--	12813.4				0.55725	0.5594	--
		0.55969	--	13343.9				0.5597	0.43163	--
		0.56215	--	12098.2				0.56216	0.49898	--
		0.5646	--	11909.3				0.56461	0.47265	--
		0.56706	--	13373.9				0.56707	0.51856	--
		0.56951	--	12440.1				0.56952	0.5762	--
		0.57197	--	13863.5				0.57198	0.55527	--
		0.57442	--	11989.7				0.57443	0.54227	--
		0.57688	--	10750.5				0.57689	0.56561	--
		0.57933	--	11691.9				0.57934	0.68366	--
		0.58179	--	11556.8				0.5818	0.60803	--
		0.58424	--	10473.9				0.58425	0.67892	--
		0.5867	--	11351.1				0.58671	0.65165	--
		0.58915	--	12427.5				0.58916	0.66554	--
		0.59161	--	11652.4				0.59162	0.66374	--
		0.59406	--	13154				0.59407	0.85048	--
		0.59652	--	10813.9				0.59652	0.79806	--
		0.59897	--	10382.5				0.59898	0.66472	--
		0.60143	--	10681.8				0.60143	0.71642	--
		0.60388	--	12216				0.60389	0.6215	--
		0.60634	--	11878.9				0.60634	0.72141	--
		0.60879	--	12142.6				0.6088	0.69017	--
		0.61124	12015.9	--				0.61125	0.64617	--
		0.6137	12214.5	--				0.61371	0.65198	--
		0.61615	11843.5	--				0.61616	0.60397	--
		0.61861	13165.9	--				0.61862	0.71921	--
		0.62106	12949.5	--				0.62107	0.53119	--
		0.62352	16666.6	--				0.62353	0.57143	--
		0.62597	13103.1	--				0.62598	0.53753	--
		0.62843	13458.8	--				0.62844	0.5558	--
		0.63088	13280.8	--				0.63089	0.48596	--
		0.63334	15944.5	--				0.63335	0.58694	--
		0.63579	15864.8	--				0.6358	0.52098	--
		0.63825	17225.1	--				0.63826	0.60576	--
		0.6407	17767.1	--				0.64071	0.53875	--
		0.64316	16378.2	--				0.64317	0.48856	--
		0.64561	16037.9	--				0.64562	0.52235	--
		0.64807	17859.6	--				0.64808	0.43941	--
		0.65052	17764.2	--				0.65053	0.43049	--
		0.65298	19014.3	--				0.65299	0.39657	--
		0.65543	19794.1	--				0.65544	0.39432	--
		0.65789	19375.2	--				0.6579	0.34937	--
		0.66034	20225.1	--				0.66035	0.4122	--
		0.6628	20058.1	--				0.66281	0.29014	--
		0.66525	20653.4	--				0.66526	0.2477	--
		0.66771	20257.3	--				0.66772	0.29411	--
		0.67016	19970.7	--				0.67017	0.31838	--
		0.67261	19799.3	--				0.67262	0.28935	--
		0.67507	19026.5	--				0.67508	0.30026	--
		0.67752	21148.1	--				0.67753	--	0.26081
		0.67998	22118	--				0.67999	--	0.29957
		0.68243	21479	--				0.68244	--	0.28068
		0.68489	20546	--				0.6849	--	0.29292
		0.68734	20749	--				0.68735	--	0.36438
		0.6898	20879.9	--				0.68981	--	0.27253
		0.69225	20459.8	--				0.69226	--	0.31408
		0.69471	19723.6	--				0.69472	--	0.23917
		0.69716	17035.9	--				0.69717	--	0.27697
		0.69962	19685.2	--				0.69963	--	0.31383
		0.70207	20134.3	--				0.70208	--	0.26871
		0.70453	18638.6	--				0.70454	--	0.30099
		0.70698	18183.4	--				0.70699	--	0.35204
		0.70944	17479.1	--				0.70945	--	0.33235
		0.71189	16291.3	--				0.7119	--	0.26931
		0.71435	17000	--				0.71436	--	0.30252
		0.7168	16522.1	--				0.71681	--	0.26969
		0.71926	18503.3	--				0.71927	--	0.3606
		0.72171	15931.5	--				0.72172	--	0.32475
		0.72417	13817.5	--				0.72418	--	0.25208
		0.72662	15088.6	--				0.72663	--	0.28589
		0.72908	13670.6	--				0.72909	--	0.267
		0.73153	12661.3	--				0.73154	--	0.2879
		0.73398	14463.4	--				0.734	--	0.26702
		0.73644	12459	--				0.73645	--	0.31498
		0.73889	11836.6	--				0.73891	--	0.32992
		0.74135	12340.7	--				0.74136	--	0.3258
		0.7438	14088.8	--				0.74382	--	0.30069
		0.74626	11577.2	--				0.74627	--	0.32067
		0.74871	12572.8	--				0.74872	--	0.33633
		0.75117	13808.3	--				0.75118	--	0.33412
		0.75362	12123.2	--				0.75363	--	0.34898
		0.75608	13739.5	--				0.75609	--	0.29416
		0.75853	14904.1	--				0.75854	--	0.30994
		0.76099	15016.9	--				0.761	--	0.33015
		0.76344	12179.4	--				0.76345	--	0.31353
		0.7659	13109.4	--				0.76591	--	0.26446
		0.76835	10983.6	--				0.76836	--	0.28449
		0.77081	15887.4	--				0.77082	--	0.32234
		0.77326	13746.3	--				0.77327	--	0.32007
		0.77572	13467.5	--				0.77573	--	0.3451
		0.77817	12132.7	--				0.77818	--	0.27424
		0.78063	14614.8	--				0.78064	--	0.2654
		0.78308	17280.3	--				0.78309	--	0.2424
		0.78554	16627	--				0.78555	--	0.26229
		0.78799	15165.5	--				0.788	--	0.24542
		0.79045	16027.4	--				0.79046	--	0.23354
		0.7929	16249.4	--				0.79291	--	0.26731
		0.79535	18285.7	--				0.79537	--	0.31801
		0.79781	17710.2	--				0.79782	--	0.18635
		0.80026	17944.3	--				0.80028	0.27957	--
		0.80272	18056.6	--				0.80273	0.2562	--
		0.80517	19896.9	--				0.80519	0.30449	--
		0.80763	19132	--				0.80764	0.30718	--
		0.81008	18685.7	--				0.8101	0.28743	--
		0.81254	20185.4	--				0.81255	0.239	--
		0.81499	16741.8	--				0.81501	0.21962	--
		0.81745	20296.7	--				0.81746	0.32975	--
		0.8199	19839.6	--				0.81991	0.28606	--
		0.82236	20358.7	--				0.82237	0.25736	--
		0.82481	19962.1	--				0.82482	0.26949	--
		0.82727	18338.2	--				0.82728	0.33922	--
		0.82972	21147.4	--				0.82973	0.28044	--
		0.83218	18645.1	--				0.83219	0.31237	--
		0.83463	20118	--				0.83464	0.38328	--
		0.83709	20341	--				0.8371	0.39903	--
		0.83954	17104.1	--				0.83955	0.37764	--
		0.842	19078.1	--				0.84201	0.34787	--
		0.84445	18268.4	--				0.84446	0.41174	--
		0.84691	19221.6	--				0.84692	0.43549	--
		0.84936	17854.5	--				0.84937	0.49086	--
		0.85182	19016.1	--				0.85183	0.49726	--
		0.85427	18483.6	--				0.85428	0.55556	--
		0.85672	17141.8	--				0.85674	0.58992	--
		0.85918	17692.2	--				0.85919	0.52639	--
		0.86163	17968.9	--				0.86165	0.56035	--
		0.86409	15358.4	--				0.8641	0.62486	--
		0.86654	17961.4	--				0.86656	0.632	--
		0.869	15534.3	--				0.86901	0.57808	--
		0.87145	13524	--				0.87147	0.61297	--
		0.87391	15698.1	--				0.87392	0.68474	--
		0.87636	12841.4	--				0.87638	0.78508	--
		0.87882	16017.7	--				0.87883	0.73813	--
		0.88127	14804.5	--				0.88129	0.68891	--
		0.88373	13247	--				0.88374	0.70401	--
		0.88618	15937	--				0.8862	0.83537	--
		0.88864	13365.4	--				0.88865	0.73542	--
		0.89109	14354	--				0.89111	0.76304	--
		0.89355	13747.2	--				0.89356	0.70782	--
		0.896	13797.8	--				0.89601	0.71315	--
		0.89846	13760.4	--				0.89847	0.84584	--
		0.90091	13424.7	--				0.90092	0.71314	--
		0.90337	13100.1	--				0.90338	0.69079	--
		0.90582	14436.6	--				0.90583	0.64561	--
		0.90828	14304.6	--				0.90829	0.69302	--
		0.91073	14228.8	--				0.91074	0.73261	--
		0.91319	14305.6	--				0.9132	0.68513	--
		0.91564	16779.8	--				0.91565	0.53165	--
		0.91809	15000.4	--				0.91811	0.62127	--
		0.92055	16971.3	--				0.92056	0.63551	--
		0.923	17224.8	--				0.92302	0.4976	--
		0.92546	17922.1	--				0.92547	0.59355	--
		0.92791	16582.2	--				0.92793	0.54338	--
		0.93037	16060.5	--				0.93038	0.56464	--
		0.93282	19731.4	--				0.93284	0.52634	--
		0.93528	21124.2	--				0.93529	0.48124	--
		0.93773	19177.1	--				0.93775	0.48328	--
		0.94019	19009.5	--				0.9402	0.44903	--
		0.94264	19395.2	--				0.94266	0.44275	--
		0.9451	18023.5	--				0.94511	0.37978	--
		0.94755	18375.4	--				0.94757	0.46558	--
		0.95001	19922.7	--				0.95002	0.38912	--
		0.95246	20630.4	--				0.95248	0.39111	--
		0.95492	20120.4	--				0.95493	0.39826	--
		0.95737	19648.7	--				0.95739	0.43357	--
		0.95983	21346.3	--				0.95984	0.43662	--
		0.96228	22068.1	--				0.9623	0.3639	--
		0.96474	21279.8	--				0.96475	0.33095	--
		0.96719	19982.9	--				0.96721	0.29812	--
		0.96965	20555.4	--				0.96966	0.33151	--
		0.9721	22621.2	--				0.97211	0.38016	--
		0.97456	18726.4	--				0.97457	0.44065	--
		0.97701	16930.2	--				0.97702	0.49483	--
		0.97946	17756.4	--				0.97948	0.42835	--
		0.98192	19509.6	--				0.98193	0.35879	--
		0.98437	18814.2	--				0.98439	0.49911	--
		0.98683	18247.2	--				0.98684	0.50304	--
		0.98928	17609.2	--				0.9893	0.50164	--
		0.99174	18028	--				0.99175	0.4927	--
		0.99419	16801.8	--				0.99421	0.4753	--
		0.99665	18531.6	--				0.99666	0.5761	--
		0.9991	19198.7	--				0.99912	0.54484	--
		1.00156	14725.5	--				1.00157	0.43598	--
		1.00401	18661.5	--				1.00403	0.54505	--
		1.00647	15366.6	--				1.00648	0.54335	--
		1.00892	15185.6	--				1.00894	0.61887	--
		1.01138	16209.1	--				1.01139	0.74673	--
		1.01383	15630.7	--				1.01385	0.61988	--
		1.01629	13906.8	--				1.0163	0.66515	--
		1.01874	15356.1	--				1.01876	0.64161	--
		1.0212	13659.9	--				1.02121	0.61411	--
		1.02365	14275.2	--				1.02367	0.54812	--
		1.02611	12849.2	--				1.02612	0.63005	--
		1.02856	13048.1	--				1.02858	0.66548	--
		1.03102	12491.1	--				1.03103	0.66432	--
		1.03347	13665.8	--				1.03349	0.69966	--
		1.03593	12286.5	--				1.03594	0.59927	--
		1.03838	10855.4	--				1.0384	0.66837	--
		1.04083	11592.2	--				1.04085	0.64899	--
		1.04329	10228.1	--				1.0433	0.56131	--
		1.04574	11136.2	--				1.04576	0.61153	--
		1.0482	12989.7	--				1.04821	0.55815	--
		1.05065	13662	--				1.05067	0.67095	--
		1.05311	11252.8	--				1.05312	0.62888	--
		1.05556	11916.3	--				1.05558	0.58196	--
		1.05802	10794.6	--				1.05803	0.56565	--
		1.06047	13066.7	--				1.06049	0.51219	--
		1.06293	--	12321.8				1.06294	0.48165	--
		1.06538	--	10793.4				1.0654	0.44675	--
		1.06784	--	11594.3				1.06785	0.48035	--
		1.07029	--	11366.6				1.07031	0.48376	--
		1.07275	--	12873.1				1.07276	0.4916	--
		1.0752	--	12716				1.07522	0.45094	--
		1.07766	--	12059.9				1.07767	0.41171	--
		1.08011	--	12145.7				1.08013	0.44871	--
		1.08257	--	13229.5				1.08258	0.38337	--
		1.08502	--	11401				1.08504	0.31791	--
		1.08748	--	12625.3				1.08749	0.44023	--
		1.08993	--	11694.5				1.08995	0.32221	--
		1.09239	--	13051.7				1.0924	0.36982	--
		1.09484	--	14511.5				1.09486	0.37855	--
		1.0973	--	14284.2				1.09731	0.24829	--
		1.09975	--	11428.2				1.09977	0.33347	--
		1.1022	--	11900.9				1.10222	0.31885	--
		1.10466	--	12275.2				1.10468	0.32293	--
		1.10711	--	13431.9				1.10713	0.41326	--
		1.10957	--	12385.6				1.10959	0.39249	--
		1.11202	--	14039.6				1.11204	0.30276	--
		1.11448	--	13167.6				1.1145	0.38271	--
		1.11693	--	12752.1				1.11695	0.39027	--
		1.11939	--	13113				1.1194	0.4	--
		1.12184	--	12673.3				1.12186	0.39581	--
		1.1243	--	12449.4				1.12431	0.38255	--
		1.12675	--	12824.2				1.12677	0.40619	--
		1.12921	--	14589.5				1.12922	0.48398	--
		1.13166	--	13342.3				1.13168	0.43498	--
		1.13412	--	11377.6				1.13413	0.42247	--
		1.13657	--	12065.3				1.13659	0.53236	--
		1.13903	--	13056.4				1.13904	0.57028	--
		1.14148	--	13526.4				1.1415	0.57496	--
		1.14394	--	13939.4				1.14395	0.54496	--
		1.14639	--	11443				1.14641	0.6472	--
		1.14885	--	13996.2				1.14886	0.61743	--
		1.1513	--	11470.2				1.15132	0.58974	--
		1.15376	--	11307.3				1.15377	0.74081	--
		1.15621	--	11502.1				1.15623	0.67411	--
		1.15867	--	11344.3				1.15868	0.59227	--
		1.16112	--	13485				1.16114	0.5912	--
		1.16357	--	11842				1.16359	0.78081	--
		1.16603	--	10755.8				1.16605	0.74351	--
		1.16848	--	11458.3				1.1685	0.77179	--
		1.17094	--	11953.1				1.17096	0.77199	--
		1.17339	--	9999.39				1.17341	0.87952	--
		1.17585	--	10123.5				1.17587	0.7157	--
		1.1783	--	10506				1.17832	0.69719	--
		1.18076	--	10976.9				1.18078	0.68874	--
		1.18321	--	9470.7				1.18323	0.7107	--
		1.18567	--	11907.5				1.18569	0.71826	--
		1.18812	--	10153.2				1.18814	0.69768	--
		1.19058	10786.4	--				1.1906	0.70492	--
		1.19303	9580.66	--				1.19305	0.6289	--
		1.19549	13383.7	--				1.1955	0.6998	--
		1.19794	13270.4	--				1.19796	0.59434	--
		1.2004	12344.8	--				1.20041	0.66406	--
		1.20285	12406.4	--				1.20287	0.51114	--
		1.20531	11518.5	--				1.20532	0.5792	--
		1.20776	12672	--				1.20778	0.61593	--
		1.21022	13465.9	--				1.21023	0.67614	--
		1.21267	13223.2	--				1.21269	0.47697	--
		1.21513	14570.4	--				1.21514	0.47543	--
		1.21758	15415.4	--				1.2176	0.45609	--
		1.22004	14113.5	--				1.22005	0.45839	--
		1.22249	13631.9	--				1.22251	0.39574	--
		1.22494	14957.5	--				1.22496	0.30639	--
		1.2274	15834.5	--				1.22742	0.43857	--
		1.22985	13918	--				1.22987	0.34268	--
		1.23231	17466.7	--				1.23233	0.35375	--
		1.23476	17160.5	--				1.23478	0.27286	--
		1.23722	16808.9	--				1.23724	0.33275	--
		1.23967	17055.6	--				1.23969	0.28197	--
		1.24213	19088.4	--				1.24215	0.34358	--
		1.24458	20394.2	--				1.2446	0.37823	--
		1.24704	19421.6	--				1.24706	0.33408	--
		1.24949	19857.2	--				1.24951	0.27874	--
		1.25195	19077.1	--				1.25197	0.26029	--
		1.2544	20820	--				1.25442	0.21954	--
		1.25686	18716.7	--				1.25688	0.21892	--
		1.25931	21169.5	--				1.25933	0.32487	--
		1.26177	19149.8	--				1.26179	0.2106	--
		1.26422	20205.8	--				1.26424	0.2802	--
		1.26668	19404.8	--				1.2667	0.25291	--
		1.26913	19632.5	--				1.26915	0.31553	--
		1.27159	20614.6	--				1.2716	0.31767	--
		1.27404	21233.1	--				1.27406	--	0.34334
		1.2765	19246.6	--				1.27651	--	0.34836
		1.27895	21895.9	--				1.27897	--	0.29694
		1.28141	19579.5	--				1.28142	--	0.31565
		1.28386	20442.6	--				1.28388	--	0.32386
		1.28631	20317	--				1.28633	--	0.26606
		1.28877	18123.6	--				1.28879	--	0.34026
		1.29122	18533.5	--				1.29124	--	0.3164
		1.29368	18282.2	--				1.2937	--	0.32577
		1.29613	18042	--				1.29615	--	0.35843
		1.29859	19730.3	--				1.29861	--	0.31399
		1.30104	16752.7	--				1.30106	--	0.35642
		1.3035	13296.2	--				1.30352	--	0.32176
		1.30595	16489.6	--				1.30597	--	0.33892
		1.30841	15966.4	--				1.30843	--	0.38728
		1.31086	16005.9	--				1.31088	--	0.39151
		1.31332	15979.4	--				1.31334	--	0.33734
		1.31577	14931.2	--				1.31579	--	0.32157
		1.31823	16136.4	--				1.31825	--	0.37488
		1.32068	15498.3	--				1.3207	--	0.39139
		1.32314	15130.2	--				1.32316	--	0.406
		1.32559	11577.8	--				1.32561	--	0.39927
		1.32805	11888.7	--				1.32807	--	0.34567
		1.3305	10529.9	--				1.33052	--	0.37709
		1.33296	13528.1	--				1.33298	--	0.40931
		1.33541	13311.2	--				1.33543	--	0.36857
		1.33787	13174	--				1.33789	--	0.36839
		1.34032	12904.7	--				1.34034	--	0.36438
		1.34278	13833.6	--				1.34279	--	0.32482
		1.34523	12345.4	--				1.34525	--	0.37935
		1.34768	12831.8	--				1.3477	--	0.33678
		1.35014	12084.2	--				1.35016	--	0.35174
		1.35259	11248.6	--				1.35261	--	0.32603
		1.35505	12039.2	--				1.35507	--	0.31644
		1.3575	13147.5	--				1.35752	--	0.32408
		1.35996	14341.4	--				1.35998	--	0.36314
		1.36241	14673.9	--				1.36243	--	0.29841
		1.36487	13687	--				1.36489	--	0.31505
		1.36732	13568.2	--				1.36734	--	0.31423
		1.36978	15733.5	--				1.3698	--	0.2979
		1.37223	15895.8	--				1.37225	--	0.30587
		1.37469	15904.3	--				1.37471	--	0.25455
		1.37714	16368.6	--				1.37716		0.27411
		1.3796	15903.2	--				1.37962		0.29792
		1.38205	17758.6	--				1.38207		0.28387
		1.38451	16605.5	--				1.38453		0.25564
		1.38696	18195.2	--				1.38698		0.30811
		1.38942	19196.1	--				1.38944	0.27181	--
		1.39187	19912.5	--				1.39189	0.2467	--
		1.39433	19052	--				1.39435	0.36072	--
		1.39678	19365	--				1.3968	0.30256	--
		1.39924	20919.3	--				1.39926	0.3495	--
		1.40169	19180	--				1.40171	0.36129	--
		1.40415	20675.1	--				1.40417	0.32463	--
		1.4066	19964.3	--				1.40662	0.35201	--
		1.40905	20068.5	--				1.40908	0.39191	--
		1.41151	19875.4	--				1.41153	0.36364	--
		1.41396	18509.7	--				1.41399	0.37161	--
		1.41642	19985.3	--				1.41644	0.36108	--
		1.41887	19432	--				1.41889	0.46213	--
		1.42133	20813.7	--				1.42135	0.37625	--
		1.42378	21302.3	--				1.4238	0.5037	--
		1.42624	20089.7	--				1.42626	0.54837	--
		1.42869	19767.6	--				1.42871	0.52432	--
		1.43115	18411.3	--				1.43117	0.59669	--
		1.4336	19428.3	--				1.43362	0.70543	--
		1.43606	18933	--				1.43608	0.66857	--
		1.43851	17439.5	--				1.43853	0.64379	--
		1.44097	17412.1	--				1.44099	0.67913	--
		1.44342	18923.7	--				1.44344	0.66313	--
		1.44588	17919.6	--				1.4459	0.66044	--
		1.44833	17502.4	--				1.44835	0.71777	--
		1.45079	19201.5	--				1.45081	0.76907	--
		1.45324	15100.7	--				1.45326	0.70934	--
		1.4557	14768	--				1.45572	0.67077	--
		1.45815	16007	--				1.45817	0.79795	--
		1.46061	14938.6	--				1.46063	0.73304	--
		1.46306	15270.1	--				1.46308	0.62821	--
		1.46551	14553.9	--				1.46554	0.7271	--
		1.46797	16338.3	--				1.46799	0.67966	--
		1.47042	14229.3	--				1.47045	0.70854	--
		1.47288	15244	--				1.4729	0.72792	--
		1.47533	14179.5	--				1.47536	0.63566	--
		1.47779	14014.1	--				1.47781	0.73679	--
		1.48024	12400.9	--				1.48027	0.75476	--
		1.4827	13085.2	--				1.48272	0.69783	--
		1.48515	15441.8	--				1.48518	0.69975	--
		1.48761	15830.8	--				1.48763	0.63696	--
		1.49006	14109.4	--				1.49009	0.66293	--
		1.49252	14125.4	--				1.49254	0.61188	--
		1.49497	12907.1	--				1.49499	0.53653	--
		1.49743	13134.1	--				1.49745	0.51215	--
		1.49988	14497.3	--				1.4999	0.55147	--
		1.50234	12936.9	--				1.50236	0.5141	--
		1.50479	13838	--				1.50481	0.58777	--
		1.50725	13613.6	--				1.50727	0.45236	--
		1.5097	16087.1	--				1.50972	0.54056	--
		1.51216	13804	--				1.51218	0.43121	--
		1.51461	15357.6	--				1.51463	0.44722	--
		1.51707	16689.5	--				1.51709	0.441	--
		1.51952	16068.5	--				1.51954	0.47767	--
		1.52198	16090.5	--				1.522	0.4801	--
		1.52443	16180.7	--				1.52445	0.40281	--
		1.52688	16825.9	--				1.52691	0.33753	--
		1.52934	20622	--				1.52936	0.36319	--
		1.53179	19177	--				1.53182	0.44953	--
		1.53425	18199.9	--				1.53427	0.4614	--
		1.5367	18367.8	--				1.53673	0.44286	--
		1.53916	20269.2	--				1.53918	0.37936	--
		1.54161	19943.9	--				1.54164	0.34641	--
		1.54407	19276.7	--				1.54409	0.38301	--
		1.54652	20396.6	--				1.54655	0.36601	--
		1.54898	18360.6	--				1.549	0.4289	--
		1.55143	20014.2	--				1.55146	0.37864	--
		1.55389	20282.3	--				1.55391	0.50252	--
		1.55634	20957.4	--				1.55637	0.37688	--
		1.5588	20386.5	--				1.55882	0.42758	--
		1.56125	21964.7	--				1.56128	0.53924	--
		1.56371	18602	--				1.56373	0.53236	--
		1.56616	21558.8	--				1.56618	0.43908	--
		1.56862	21102	--				1.56864	0.45041	--
		1.57107	20876.7	--				1.57109	0.61615	--
		1.57353	20095.9	--				1.57355	0.52427	--
		1.57598	20306.4	--				1.576	0.56154	--
		1.57844	19982.9	--				1.57846	0.58087	--
		1.58089	18554.3	--				1.58091	0.65751	--
		1.58335	18412.4	--				1.58337	0.62151	--
		1.5858	18627.9	--				1.58582	0.62975	--
		1.58825	18327.5	--				1.58828	0.68329	--
		1.59071	17550.2	--				1.59073	0.64797	--
		1.59316	19122.1	--				1.59319	0.7274	--
		1.59562	16703.2	--				1.59564	0.70125	--
		1.59807	17644	--				1.5981	0.65185	--
		1.60053	15929	--				1.60055	0.72185	--
		1.60298	14778.8	--				1.60301	0.73054	--
		1.60544	16038.8	--				1.60546	0.67367	--
		1.60789	14239.9	--				1.60792	0.71411	--
		1.61035	14751.5	--				1.61037	0.67897	--
		1.6128	14083	--				1.61283	0.77531	--
		1.61526	12929.1	--				1.61528	0.69683	--
		1.61771	12698.5	--				1.61774	0.78507	--
		1.62017	13492.8	--				1.62019	0.63991	--
		1.62262	12308.6	--				1.62265	0.55643	--
		1.62508	12876.8	--				1.6251	0.6528	--
		1.62753	12157.9	--				1.62756	0.63482	--
		1.62999	12312	--				1.63001	0.58313	--
		1.63244	13439.4	--				1.63247	0.54545	--
		1.6349	10862.2	--				1.63492	0.54556	--
		1.63735	12314	--				1.63738	0.50684	--
		1.63981	12782.1	--				1.63983	0.50344	--
		1.64226	11116.4	--				1.64228	0.54853	--
		1.64472	--	12446.1				1.64474	0.43444	--
		1.64717	--	11407.8				1.64719	0.53305	--
		1.64962	--	10457.4				1.64965	0.43199	--
		1.65208	--	11102.8				1.6521	0.48565	--
		1.65453	--	10487.5				1.65456	0.40257	--
		1.65699	--	10831.3				1.65701	0.33799	--
		1.65944	--	10952.4				1.65947	0.3857	--
		1.6619	--	10457.1				1.66192	0.36461	--
		1.66435	--	12967.2				1.66438	0.29987	--
		1.66681	--	12371				1.66683	0.35039	--
		1.66926	--	11967.5				1.66929	0.3914	--
		1.67172	--	12088				1.67174	0.35356	--
		1.67417	--	11359.2				1.6742	0.3896	--
		1.67663	--	11267.2				1.67665	0.34074	--
		1.67908	--	11669.1				1.67911	0.29703	--
		1.68154	--	11620.4				1.68156	0.3827	--
		1.68399	--	14173.1				1.68402	0.41243	--
		1.68645	--	12369.2				1.68647	0.35887	--
		1.6889	--	13654				1.68893	0.37006	--
		1.69136	--	12207.8				1.69138	0.35373	--
		1.69381	--	13340.8				1.69384	0.46517	--
		1.69627	--	14124.5				1.69629	0.43366	--
		1.69872	--	13561.4				1.69875	0.50145	--
		1.70118	--	10862.5				1.7012	0.46259	--
		1.70363	--	12802.6				1.70366	0.51654	--
		1.70609	--	13227.2				1.70611	0.47361	--
		1.70854	--	12894.1				1.70857	0.56887	--
		1.71099	--	13435.2				1.71102	0.63281	--
		1.71345	--	13514.1				1.71348	0.67579	--
		1.7159	--	13359.7				1.71593	0.67497	--
		1.71836	--	13888.5				1.71838	0.58376	--
		1.72081	--	12202.9				1.72084	0.69681	--
		1.72327	--	12173.6				1.72329	0.69096	--
		1.72572	--	12308.6				1.72575	0.6117	--
		1.72818	--	13273.3				1.7282	0.78137	--
		1.73063	--	11713.3				1.73066	0.77256	--
		1.73309	--	12257.4				1.73311	0.71475	--
		1.73554	--	11386.5				1.73557	0.79725	--
		1.738	--	12460.7				1.73802	0.81325	--
		1.74045	--	11670.2				1.74048	0.77715	--
		1.74291	--	10762.7				1.74293	0.84877	--
		1.74536	--	10834				1.74539	0.79955	--
		1.74782	--	9975.77				1.74784	0.81116	--
		1.75027	--	10862.9				1.7503	0.75226	--
		1.75273	--	11182.5				1.75275	0.74404	--
		1.75518	--	8955.06				1.75521	0.77691	--
		1.75764	--	12792				1.75766	0.70878	--
		1.76009	--	10911.6				1.76012	0.71155	--
		1.76255	12033.9	--				1.76257	0.69842	--
		1.765	9914.21	--				1.76503	0.68415	--
		1.76746	11191.6	--				1.76748	0.69535	--
		1.76991	10744.1	--				1.76994	0.74832	--
		1.77236	10839	--				1.77239	0.60401	--
		1.77482	11101	--				1.77485	0.54468	--
		1.77727	12393.9	--				1.7773	0.65797	--
		1.77973	10392.6	--				1.77976	0.52078	--
		1.78218	13651	--				1.78221	0.56377	--
		1.78464	13234.8	--				1.78467	0.49285	--
		1.78709	12994.5	--				1.78712	0.52637	--
		1.78955	12367.4	--				1.78957	0.46757	--
		1.792	13294.4	--				1.79203	0.43473	--
		1.79446	15313.9	--				1.79448	0.46171	--
		1.79691	13046.1	--				1.79694	0.45433	--
		1.79937	14102.3	--				1.79939	0.34732	--
		1.80182	13912.8	--				1.80185	0.30583	--
		1.80428	14287.8	--				1.8043	0.3703	--
		1.80673	14241.4	--				1.80676	0.27838	--
		1.80919	15364.3	--				1.80921	0.32838	--
		1.81164	16883	--				1.81167	0.29473	--
		1.8141	16999.1	--				1.81412	0.34464	--
		1.81655	17288.8	--				1.81658	0.2897	--
		1.81901	17332.4	--				1.81903	0.31067
		1.82146	16351	--				1.82149	0.30979
		1.82392	19423.2	--				1.82394	0.1981
		1.82637	19525	--				1.8264	0.24343
		1.82883	18608.9	--				1.82885	0.18926
		1.83128	19904.3	--				1.83131	0.21395
		1.83373	20199.2	--				1.83376	0.2584
		1.83619	20860.3	--				1.83622	0.27822
		1.83864	19191	--				1.83867	--	0.25279
		1.8411	19717.2	--				1.84113	--	0.2759
		1.84355	20616.7	--				1.84358	--	0.19486
		1.84601	20127.2	--				1.84604	--	0.25929
		1.84846	20778.3	--				1.84849	--	0.2516
		1.85092	19946.7	--				1.85095	--	0.28539
		1.85337	21446.2	--				1.8534	--	0.27668
		1.85583	17320.1	--				1.85586	--	0.22561
		1.85828	22023.7	--				1.85831	--	0.26127
		1.86074	20688.3	--				1.86077	--	0.28291
		1.86319	20315	--				1.86322	--	0.31611
		1.86565	19963.7	--				1.86567	--	0.29987
		1.8681	20443.4	--				1.86813	--	0.22713
		1.87056	19793	--				1.87058	--	0.23226
		1.87301	18378.3	--				1.87304	--	0.35951
		1.87547	18924.8	--				1.87549	--	0.29732
		1.87792	18644.5	--				1.87795	--	0.32193
		1.88038	17659.2	--				1.8804	--	0.33277
		1.88283	16690.5	--				1.88286	--	0.34631
		1.88529	15892.3	--				1.88531	--	0.38665
		1.88774	15645.5	--				1.88777	--	0.31249
		1.8902	14766.6	--				1.89022	--	0.35849
		1.89265	14785.8	--				1.89268	--	0.30197
		1.8951	14918.9	--				1.89513	--	0.2882
		1.89756	14513.6	--				1.89759	--	0.31323
		1.90001	13936.8	--				1.90004	--	0.31473
		1.90247	14169.9	--				1.9025	--	0.32675
		1.90492	14522.9	--				1.90495	--	0.34035
		1.90738	14175	--				1.90741	--	0.33528
		1.90983	13346.1	--				1.90986	--	0.29342
		1.91229	11239.5	--				1.91232	--	0.30993
		1.91474	12501.6	--				1.91477	--	0.33391
		1.9172	12346.8	--				1.91723	--	0.32729
		1.91965	12874.8	--				1.91968	--	0.29811
		1.92211	12996.8	--				1.92214	--	0.36924
		1.92456	13018.6	--				1.92459	--	0.33487
		1.92702	12055.4	--				1.92705	--	0.26137
		1.92947	12665.8	--				1.9295	--	0.26233
		1.93193	13774.1	--				1.93196	--	0.25051
		1.93438	12340.7	--				1.93441	--	0.28146
		1.93684	12889.6	--				1.93687	--	0.26948
		1.93929	14083.6	--				1.93932	--	0.29542
		1.94175	14369.2	--				1.94177	--	0.23785
		1.9442	14763.7	--				1.94423	--	0.31693
		1.94666	13036.4	--				1.94668	--	0.26853
		1.94911	14364.8	--				1.94914	--	0.23242
		1.95157	16500.1	--				1.95159	--	0.3136
		1.95402	17591.3	--				1.95405	--	0.22739
		1.95647	16929.4	--				1.9565	--	0.25287
		1.95893	17895.7	--				1.95896	0.23616
		1.96138	17400.3	--				1.96141	0.23058
		1.96384	17661.5	--				1.96387	0.24918
		1.96629	17654.1	--				1.96632	0.28322
		1.96875	19322.5	--				1.96878	0.25979
		1.9712	17011.2	--				1.97123	0.3237
		1.97366	18186.5	--				1.97369	0.29143
		1.97611	20205.2	--				1.97614	0.32003
		1.97857	19903.5	--				1.9786	0.27852
		1.98102	18534.1	--				1.98105	0.27397
		1.98348	19416.8	--				1.98351	0.36557	--
		1.98593	18907.4	--				1.98596	0.39423	--
		1.98839	21375.3	--				1.98842	0.39551	--
		1.99084	21007.6	--				1.99087	0.31019	--
		1.9933	20428	--				1.99333	0.39898	--
		1.99575	20032.9	--				1.99578	0.52983	--
		1.99821	19048.5	--				1.99824	0.50251	--
		2.00066	19193.8	--				2.00069	0.55833	--
		2.00312	19866	--				2.00315	0.49689	--
		2.00557	19120.2	--				2.0056	0.51705	--
		2.00803	19017.9	--				2.00806	0.60963	--
		2.01048	18082.3	--				2.01051	0.60942	--
		2.01294	18634.6	--				2.01297	0.56144	--
		2.01539	17834.6	--				2.01542	0.62997	--
		2.01784	18729.3	--				2.01787	0.61771	--
		2.0203	17871.4	--				2.02033	0.69219	--
		2.02275	17798.5	--				2.02278	0.69009	--
		2.02521	17478.8	--				2.02524	0.73777	--
		2.02766	17087.8	--				2.02769	0.78329	--
		2.03012	16274.2	--				2.03015	0.69005	--
		2.03257	15946.1	--				2.0326	0.80437	--
		2.03503	16141.8	--				2.03506	0.7289	--
		2.03748	12236.4	--				2.03751	0.73095	--
		2.03994	13453.8	--				2.03997	0.7449	--
		2.04239	13975.6	--				2.04242	0.8106	--
		2.04485	13885.9	--				2.04488	0.79733	--
		2.0473	13917	--				2.04733	0.78333	--
		2.04976	12167.5	--				2.04979	0.77263	--
		2.05221	11807.9	--				2.05224	0.77522	--
		2.05467	12599.3	--				2.0547	0.82266	--
		2.05712	12715.7	--				2.05715	0.73722	--
		2.05958	14341.8	--				2.05961	0.68493	--
		2.06203	12617.3	--				2.06206	0.84633	--
		2.06449	11718.6	--				2.06452	0.73568	--
		2.06694	11936	--				2.06697	0.6626	--
		2.0694	12036.7	--				2.06943	0.64278	--
		2.07185	12727.5	--				2.07188	0.58365	--
		2.07431	10857.8	--				2.07434	0.49986	--
		2.07676	12805.1	--				2.07679	0.6011	--
		2.07921	14329.4	--				2.07925	0.56543	--
		2.08167	14634.1	--				2.0817	0.59428	--
		2.08412	16242.3	--				2.08416	0.47307	--
		2.08658	15196.5	--				2.08661	0.38803	--
		2.08903	14426.2	--				2.08906	0.62839	--
		2.09149	15233.6	--				2.09152	0.43098	--
		2.09394	14581.5	--				2.09397	0.37995	--
		2.0964	16319.7	--				2.09643	0.42638	--
		2.09885	17213.7	--				2.09888	0.39248	--
		2.10131	16696.2	--				2.10134	0.38637	--
		2.10376	17939.4	--				2.10379	0.43388	--
		2.10622	19382.1	--				2.10625	0.27566	--
		2.10867	18647	--				2.1087	0.36352	--
		2.11113	18931.6	--				2.11116	0.34725	--
		2.11358	18834.1	--				2.11361	0.36478	--
		2.11604	18816.8	--				2.11607	0.41863	--
		2.11849	20281.5	--				2.11852	0.33454	--
		2.12095	20220.6	--				2.12098	0.33987	--
		2.1234	20777.9	--				2.12343	0.32325	--
		2.12586	20437.5	--				2.12589	0.41037	--
		2.12831	18142.5	--				2.12834	0.47832	--
		2.13077	21895.4	--				2.1308	0.48788	--
		2.13322	21308.3	--				2.13325	0.5174	--
		2.13568	22711.4	--				2.13571	0.48502	--
		2.13813	20411.5	--				2.13816	0.43384	--
		2.14058	18872.6	--				2.14062	0.51449	--
		2.14304	19633.6	--				2.14307	0.54601	--
		2.14549	19813.6	--				2.14553	0.53307	--
		2.14795	19922.3	--				2.14798	0.52766	--
		2.1504	19518.4	--				2.15044	0.55594	--
		2.15286	18771	--				2.15289	0.54446	--
		2.15531	18354.2	--				2.15535	0.63018	--
		2.15777	18947.9	--				2.1578	0.64351	--
		2.16022	18969.8	--				2.16026	0.61199	--
		2.16268	18776.1	--				2.16271	0.78679	--
		2.16513	18671.7	--				2.16516	0.75808	--
		2.16759	17859.8	--				2.16762	0.69383	--
		2.17004	16270.9	--				2.17007	0.71725	--
		2.1725	17343.2	--				2.17253	0.8261	--
		2.17495	16810	--				2.17498	0.76946	--
		2.17741	15278	--				2.17744	0.81192	--
		2.17986	15163.8	--				2.17989	0.7496	--
		2.18232	15020.2	--				2.18235	0.70729	--
		2.18477	16991.6	--				2.1848	0.79465	--
		2.18723	14784.9	--				2.18726	0.80368	--
		2.18968	13301.9	--				2.18971	0.73746	--
		2.19214	14280.3	--				2.19217	0.77949	--
		2.19459	13579.5	--				2.19462	0.68906	--
		2.19705	13766.7	--				2.19708	0.86719	--
		2.1995	12388.4	--				2.19953	0.65549	--
		2.20195	12124.3	--				2.20199	0.69429	--
		2.20441	12625.6	--				2.20444	0.73398	--
		2.20686	13678.4	--				2.2069	0.72191	--
		2.20932	10553.1	--				2.20935	0.70617	--
		2.21177	10991.4	--				2.21181	0.68408	--
		2.21423	10527.7	--				2.21426	0.6994	--
		2.21668	10480.3	--				2.21672	0.7296	--
		2.21914	12721.5	--				2.21917	0.60355	--
		2.22159	10873.8	--				2.22163	0.5539	--
		2.22405	11671.7	--				2.22408	0.55071	--
		2.2265	9677.05	--				2.22654	0.56763	--
		2.22896	12443.1	--				2.22899	0.47471	--
		2.23141	11185	--				2.23145	0.49612	--
		2.23387	--	10398.7				2.2339	0.46552	--
		2.23632	--	10538.1				2.23635	0.39692	--
		2.23878	--	11957.3				2.23881	0.49717	--
		2.24123	--	12141.7				2.24126	0.41828	--
		2.24369	--	12428.6				2.24372	0.39601	--
		2.24614	--	11974				2.24617	0.42688	--
		2.2486	--	13642				2.24863	0.3263	--
		2.25105	--	12543.1				2.25108	0.35834	--
		2.25351	--	11101.2				2.25354	0.36928	--
		2.25596	--	13143.5				2.25599	0.31055	--
		2.25842	--	13158.8				2.25845	0.35576	--
		2.26087	--	14565.6				2.2609	0.4217	--
		2.26332	--	12171.2				2.26336	0.36835	--
		2.26578	--	12910.5				2.26581	0.37011	--
		2.26823	--	14041.4				2.26827	0.3659	--
		2.27069	--	14239.2				2.27072	0.30263	--
		2.27314	--	13893.7				2.27318	0.29534	--
		2.2756	--	13427.7				2.27563	0.32172	--
		2.27805	--	15139.2				2.27809	0.40664	--
		2.28051	--	15021.1				2.28054	0.39316	--
		2.28296	--	14870				2.283	0.38519	--
		2.28542	--	13124.9				2.28545	0.4483	--
		2.28787	--	14586.1				2.28791	0.47537	--
		2.29033	--	16743.2				2.29036	0.47269	--
		2.29278	--	14255				2.29282	0.44103	--
		2.29524	--	12958.9				2.29527	0.44572	--
		2.29769	--	14842.3				2.29773	0.50296	--
		2.30015	--	11893.6				2.30018	0.51232	--
		2.3026	--	12595.8				2.30264	0.64685	--
		2.30506	--	13509.8				2.30509	0.65003	--
		2.30751	--	14060.8				2.30755	0.58442	--
		2.30997	--	11577.1				2.31	0.73606	--
		2.31242	--	11400.1				2.31245	0.71081	--
		2.31488	--	13315.1				2.31491	0.63261	--
		2.31733	--	12389.1				2.31736	0.70792	--
		2.31978	--	11581.1				2.31982	0.73092	--
		2.32224	--	12364.8				2.32227	0.75832	--
		2.32469	--	13452.5				2.32473	0.9025	--
		2.32715	--	13701.9				2.32718	0.8572	--
		2.3296	--	11642.3				2.32964	0.80294	--
		2.33206	--	9817.24				2.33209	0.86555	--
		2.33451	--	12715.5				2.33455	0.90093	--
		2.33697	--	12640				2.337	0.91052	--
		2.33942	--	12124.3				2.33946	0.86724	--
		2.34188	--	12231.7				2.34191	0.8386	--
		2.34433	--	10770.5				2.34437	0.92673	--
		2.34679	--	10422.5				2.34682	0.75426	--
		2.34924	12400.3	--				2.34928	0.84046	--
		2.3517	11473.8	--				2.35173	0.74007	--
		2.35415	12709.5	--				2.35419	0.84914	--
		2.35661	11971.6	--				2.35664	0.77817	--
		2.35906	14155	--				2.3591	0.79407	--
		2.36152	13696.5	--				2.36155	0.79009	--
		2.36397	13405	--				2.36401	0.71728	--
		2.36643	13922.7	--				2.36646	0.60852	--
		2.36888	14599.8	--				2.36892	0.69813	--
		2.37134	14567.5	--				2.37137	0.64407	--
		2.37379	14279.5	--				2.37383	0.5741	--
		2.37625	15723.3	--				2.37628	0.51463	--
		2.3787	13238.3	--				2.37874	0.54426	--
		2.38116	12587.3	--				2.38119	0.5617	--
		2.38361	15437.4	--				2.38365	0.43087	--
		2.38606	15983.8	--				2.3861	0.48468	--
		2.38852	14722.1	--				2.38855	0.47304	--
		2.39097	17738.6	--				2.39101	0.44821	--
		2.39343	16669.2	--				2.39346	0.37736	--
		2.39588	15943.3	--				2.39592	0.39594	--
		2.39834	17535.2	--				2.39837	0.40665	--
		2.40079	18278.4	--				2.40083	0.32073	--
		2.40325	16553.2	--				2.40328	0.33395	--
		2.4057	18601.9	--				2.40574	0.35654	--
		2.40816	18296	--				2.40819	0.28249	--
		2.41061	18963.8	--				2.41065	0.2739	--
		2.41307	19729.1	--				2.4131	0.37069	--
		2.41552	18978.5	--				2.41556	0.28141	--
		2.41798	21228.5	--				2.41801	0.24154	--
		2.42043	21897.7	--				2.42047	0.24844	--
		2.42289	22037.5	--				2.42292	--	0.32625
		2.42534	20245.7	--				2.42538	--	0.25821
		2.4278	22645.3	--				2.42783	--	0.34517
		2.43025	21163.8	--				2.43029	--	0.30147
		2.43271	20543.5	--				2.43274	--	0.26883
		2.43516	19929.4	--				2.4352	--	0.29418
		2.43762	19832.3	--				2.43765	--	0.28994
		2.44007	19664.6	--				2.44011	--	0.32056
		2.44252	20066	--				2.44256	--	0.32316
		2.44498	21214.5	--				2.44502	--	0.3497
		2.44743	18531.8	--				2.44747	--	0.24685
		2.44989	17978.5	--				2.44993	--	0.33092
		2.45234	18490.5	--				2.45238	--	0.39986
		2.4548	18975	--				2.45484	--	0.32608
		2.45725	18344	--				2.45729	--	0.36511
		2.45971	20066.4	--				2.45974	--	0.35617
		2.46216	15594.9	--				2.4622	--	0.28714
		2.46462	16260	--				2.46465	--	0.32381
		2.46707	16975.8	--				2.46711	--	0.35582
		2.46953	16774.8	--				2.46956	--	0.28586
		2.47198	14724.9	--				2.47202	--	0.44883
		2.47444	13391.6	--				2.47447	--	0.41222
		2.47689	14209.6	--				2.47693	--	0.35641
		2.47935	14475	--				2.47938	--	0.4096
		2.4818	12109.7	--				2.48184	--	0.3583
		2.48426	15952.3	--				2.48429	--	0.3963
		2.48671	14467.7	--				2.48675	--	0.34145
		2.48917	12156.7	--				2.4892	--	0.45217
		2.49162	11827.8	--				2.49166	--	0.45333
		2.49408	13311.9	--				2.49411	--	0.49343
		2.49653	12810.6	--				2.49657	--	0.41319
		2.49899	12146.5	--				2.49902	--	0.40949
		2.50144	13782.3	--				2.50148	--	0.45867
		2.50389	12862.7	--				2.50393	--	0.36061
		2.50635	12176.9	--				2.50639	--	0.32019
		2.5088	13408.1	--				2.50884	--	0.36183
		2.51126	12659.2	--				2.5113	--	0.33108
		2.51371	14288.2	--				2.51375	--	0.4022
		2.51617	12637.4	--				2.51621	--	0.346
		2.51862	14323.3	--				2.51866	--	0.30884
		2.52108	14605.4	--				2.52112	--	0.30483
		2.52353	14946	--				2.52357	--	0.2976
		2.52599	14933.2	--				2.52603	--	0.288
		2.52844	14702	--				2.52848	--	0.27479
		2.5309	13852.4	--				2.53094	--	0.29091
		2.53335	14476.7	--				2.53339	--	0.30548
		2.53581	16308.4	--				2.53584	--	0.28696
		2.53826	16303.9	--				2.5383	--	0.25555
		2.54072	18644.8	--				2.54075	--	0.32835
		2.54317	17543	--				2.54321	0.28688	--
		2.54563	16930.6	--				2.54566	0.30116	--
		2.54808	17376.8	--				2.54812	0.2261	--
		2.55054	18433.5	--				2.55057	0.34395	--
		2.55299	19463.4	--				2.55303	0.33545	--
		2.55545	18176	--				2.55548	0.36012	--
		2.5579	20289.1	--				2.55794	0.37807	--
		2.56036	18869	--				2.56039	0.32944	--
		2.56281	22401.7	--				2.56285	0.28851	--
		2.56526	21543.8	--				2.5653	0.29746	--
		2.56772	20005	--				2.56776	0.4005	--
		2.57017	21637.1	--				2.57021	0.38894	--
		2.57263	20313.3	--				2.57267	0.39231	--
		2.57508	20472.3	--				2.57512	0.39309	--
		2.57754	19293.8	--				2.57758	0.396	--
		2.57999	20756	--				2.58003	0.45697	--
		2.58245	19231.4	--				2.58249	0.48288	--
		2.5849	21755.1	--				2.58494	0.49055	--
		2.58736	20361	--				2.5874	0.52304	--
		2.58981	21256.7	--				2.58985	0.483	--
		2.59227	18554.1	--				2.59231	0.50969	--
		2.59472	17089.3	--				2.59476	0.62916	--
		2.59718	18647.7	--				2.59722	0.64683	--
		2.59963	19200.9	--				2.59967	0.60877	--
		2.60209	18140.3	--				2.60213	0.67452	--
		2.60454	18460.3	--				2.60458	0.665	--
		2.607	16570.8	--				2.60703	0.65956	--
		2.60945	19261.7	--				2.60949	0.81049	--
		2.61191	17060	--				2.61194	0.83426	--
		2.61436	19341	--				2.6144	0.81545	--
		2.61682	17130.7	--				2.61685	0.8159	--
		2.61927	13292.2	--				2.61931	0.7823	--
		2.62173	15295.4	--				2.62176	0.81385	--
		2.62418	15557.8	--				2.62422	0.75065	--
		2.62663	16670.2	--				2.62667	0.88134	--
		2.62909	14239.5	--				2.62913	0.8097	--
		2.63154	15335.4	--				2.63158	0.80367	--
		2.634	12438.1	--				2.63404	0.82016	--
		2.63645	13155.8	--				2.63649	0.8541	--
		2.63891	14998.1	--				2.63895	0.8907	--
		2.64136	12555.4	--				2.6414	0.77826	--
		2.64382	14850.9	--				2.64386	0.77666	--
		2.64627	13582.4	--				2.64631	0.7111	--
		2.64873	12399.9	--				2.64877	0.77207	--
		2.65118	13392.4	--				2.65122	0.74088	--
		2.65364	14385.5	--				2.65368	0.61491	--
		2.65609	14722.7	--				2.65613	0.59742	--
		2.65855	14206	--				2.65859	0.61074	--
		2.661	15119.8	--				2.66104	0.64527	--
		2.66346	14459.3	--				2.6635	0.53535	--
		2.66591	16131.1	--				2.66595	0.49877	--
		2.66837	18007.6	--				2.66841	0.60446	--
		2.67082	15543.2	--				2.67086	0.55416	--
		2.67328	17008.9	--				2.67332	0.55286	--
		2.67573	15760.9	--				2.67577	0.43132	--
		2.67819	18552.1	--				2.67823	0.43723	--
		2.68064	17606.8	--				2.68068	0.47179	--
		2.6831	17149.4	--				2.68313	0.40245	--
		2.68555	19031.4	--				2.68559	0.45432	--
		2.688	20055.5	--				2.68804	0.46202	--
		2.69046	20891.1	--				2.6905	0.44498	--
		2.69291	19232.9	--				2.69295	0.44502	--
		2.69537	18608.6	--				2.69541	0.37666	--
		2.69782	20116.9	--				2.69786	0.3591	--
		2.70028	20073	--				2.70032	0.42624	--
		2.70273	21246.3	--				2.70277	0.33931	--
		2.70519	21494.5	--				2.70523	0.39559	--
		2.70764	19181.7	--				2.70768	0.32135	--
		2.7101	19825.6	--				2.71014	0.31577	--
		2.71255	20386	--				2.71259	0.32811	--
		2.71501	21171.4	--				2.71505	0.35077	--
		2.71746	20010.5	--				2.7175	0.3993	--
		2.71992	20969.7	--				2.71996	0.35989	--
		2.72237	20180.8	--				2.72241	0.42617	--
		2.72483	19253.7	--				2.72487	0.36302	--
		2.72728	21011.7	--				2.72732	0.38897	--
		2.72974	20018.1	--				2.72978	0.41718	--
		2.73219	18174.6	--				2.73223	0.44367	--
		2.73465	19032.2	--				2.73469	0.47363	--
		2.7371	20361	--				2.73714	0.44929	--
		2.73956	18090.4	--				2.7396	0.5648	--
		2.74201	17587.1	--				2.74205	0.6205	--
		2.74447	18166.2	--				2.74451	0.54453	--
		2.74692	18696.3	--				2.74696	0.6102	--
		2.74937	17795.8	--				2.74942	0.61085	--
		2.75183	15411.2	--				2.75187	0.57626	--
		2.75428	15355.4	--				2.75433	0.56519	--
		2.75674	13607.2	--				2.75678	0.7377	--
		2.75919	14524.6	--				2.75923	0.62524	--
		2.76165	11468.2	--				2.76169	0.68959	--
		2.7641	13273.5	--				2.76414	0.7356	--
		2.76656	14517.5	--				2.7666	0.72253	--
		2.76901	15595.3	--				2.76905	0.74283	--
		2.77147	11639.4	--				2.77151	0.63796	--
		2.77392	12965.1	--				2.77396	0.67304	--
		2.77638	11981.4	--				2.77642	0.75688	--
		2.77883	13460.4	--				2.77887	0.7264	--
		2.78129	10721.6	--				2.78133	0.74092	--
		2.78374	11941.9	--				2.78378	0.88675	--
		2.7862	12036.9	--				2.78624	0.65026	--
		2.78865	13560	--				2.78869	0.65572	--
		2.79111	12500.8	--				2.79115	0.59395	--
		2.79356	12411.4	--				2.7936	0.66872	--
		2.79602	11611.4	--				2.79606	0.60948	--
		2.79847	12544	--				2.79851	0.62464	--
		2.80093	11496.5	--				2.80097	0.66726	--
		2.80338	--	11314.7				2.80342	0.65044	--
		2.80584	--	11736.6				2.80588	0.64718	--
		2.80829	--	12696.2				2.80833	0.6727	--
		2.81074	--	12625.1				2.81079	0.53152	--
		2.8132	--	12146				2.81324	0.59827	--
		2.81565	--	11369.8				2.8157	0.51134	--
		2.81811	--	10975.5				2.81815	0.46241	--
		2.82056	--	11251.2				2.82061	0.46976	--
		2.82302	--	13826.8				2.82306	0.39865	--
		2.82547	--	14184.3				2.82552	0.49224	--
		2.82793	--	13514.4				2.82797	0.36525	--
		2.83038	--	14627.2				2.83043	0.38546	--
		2.83284	--	14004.4				2.83288	0.3465	--
		2.83529	--	14793.5				2.83533	0.33234	--
		2.83775	--	12023.2				2.83779	0.40533	--
		2.8402	--	13586.9				2.84024	0.35839	--
		2.84266	--	12891.1				2.8427	0.43593	--
		2.84511	--	14830.8				2.84515	0.34975	--
		2.84757	--	14646.2				2.84761	0.31995	--
		2.85002	--	15183.8				2.85006	0.34893	--
		2.85248	--	15288.4				2.85252	0.34145	--
		2.85493	--	14805				2.85497	0.43386	--
		2.85739	--	14535.7				2.85743	0.3333	--
		2.85984	--	12781.4				2.85988	0.34967	--
		2.8623	--	14964.7				2.86234	0.41617	--
		2.86475	--	14304.4				2.86479	0.35742	--
		2.86721	--	12658.7				2.86725	0.41505	--
		2.86966	--	14563.2				2.8697	0.36668	--
		2.87211	--	13372.9				2.87216	0.40222	--
		2.87457	--	13960.6				2.87461	0.44317	--
		2.87702	--	11540.3				2.87707	0.48395	--
		2.87948	--	13719.6				2.87952	0.59972	--
		2.88193	--	11681.7				2.88198	0.52174	--
		2.88439	--	12190.2				2.88443	0.52366	--
		2.88684	--	12685.6				2.88689	0.44919	--
		2.8893	--	11375.3				2.88934	0.58689	--
		2.89175	--	11504				2.8918	0.58148	--
		2.89421	--	13756.2				2.89425	0.48515	--
		2.89666	--	11848.5				2.89671	0.63701	--
		2.89912	--	12076.8				2.89916	0.57555	--
		2.90157	--	13679.2				2.90162	0.6922	--
		2.90403	--	12959.3				2.90407	0.72535	--
		2.90648	--	10973.4				2.90652	0.71695	--
		2.90894	--	12947.6				2.90898	0.72334	--
		2.91139	--	11949.7				2.91143	0.67952	--
		2.91385	--	11702.4				2.91389	0.75156	--
		2.9163	--	10977				2.91634	0.79233	--
		2.91876	--	10882.4				2.9188	0.87658	--
		2.92121	--	9864.1				2.92125	0.81938	--
		2.92367	--	12020.6				2.92371	0.8266	--
		2.92612	--	10403.8				2.92616	0.82148	--
		2.92858	10108.2	--				2.92862	0.83832	--
		2.93103	11217	--				2.93107	0.87595	--
		2.93348	10417	--				2.93353	0.7902	--
		2.93594	11020.9	--				2.93598	0.85485	--
		2.93839	12006.9	--				2.93844	0.86524	--
		2.94085	12371.9	--				2.94089	0.82242	--
		2.9433	13694.7	--				2.94335	0.83838	--
		2.94576	11172.1	--				2.9458	0.80081	--
		2.94821	11991.5	--				2.94826	0.79794	--
		2.95067	12519.9	--				2.95071	0.64192	--
		2.95312	13620.7	--				2.95317	0.79154	--
		2.95558	13031.6	--				2.95562	0.62576	--
		2.95803	14749	--				2.95808	0.71943	--
		2.96049	15556.5	--				2.96053	0.61547	--
		2.96294	15290.6	--				2.96299	0.56922	--
		2.9654	14627.8	--				2.96544	0.54225	--
		2.96785	17369.6	--				2.9679	0.57065	--
		2.97031	16629.5	--				2.97035	0.47661	--
		2.97276	16416.5	--				2.97281	0.55954	--
		2.97522	17001.1	--				2.97526	0.52521	--
		2.97767	19027	--				2.97772	0.38825	--
		2.98013	19290.6	--				2.98017	0.43704	--
		2.98258	20237.3	--				2.98262	0.43343	--
		2.98504	19605.6	--				2.98508	0.34925	--
		2.98749	19033	--				2.98753	0.37356	--
		2.98995	19442.7	--				2.98999	0.39301	--
		2.9924	19194.5	--				2.99244	0.36302	--
		2.99485	18290.1	--				2.9949	0.29597	--
		2.99731	21646.6	--				2.99735	0.3263	--
		2.99976	20791.3	--				2.99981	0.35665	--
		3.00222	18840.5	--				3.00226	0.28914	--
		3.00467	20827.8	--				3.00472	0.24985	--
		3.00713	18735	--				3.00717	0.2838	--
		3.00958	21678.2	--				3.00963	0.24616	--
		3.01204	21828.1	--				3.01208	0.31866	--
		3.01449	21294.7	--				3.01454	0.33095	--
		3.01695	21311.1	--				3.01699	0.2666	--
		3.0194	19486.2	--				3.01945	0.27447	--
		3.02186	20646.5	--				3.0219	--	0.31867
		3.02431	18667.6	--				3.02436	--	0.3617
		3.02677	18855.6	--				3.02681	--	0.31492
		3.02922	19248.1	--				3.02927	--	0.31478
		3.03168	20092.8	--				3.03172	--	0.36119
		3.03413	20081.8	--				3.03418	--	0.26886
		3.03659	19479.6	--				3.03663	--	0.27774
		3.03904	17060.6	--				3.03909	--	0.27949
		3.0415	17938.1	--				3.04154	--	0.31328
		3.04395	17136.2	--				3.044	--	0.29203
		3.04641	16070.3	--				3.04645	--	0.33644
		3.04886	18437.8	--				3.04891	--	0.35647
		3.05132	15225.7	--				3.05136	--	0.37129
		3.05377	14459.4	--				3.05382	--	0.32255
		3.05622	15455.6	--				3.05627	--	0.33535
		3.05868	14555.8	--				3.05872	--	0.35282
		3.06113	17076.8	--				3.06118	--	0.34467
		3.06359	15534.2	--				3.06363	--	0.31691
		3.06604	13291.6	--				3.06609	--	0.33288
		3.0685	11265.6	--				3.06854	--	0.32081
		3.07095	12145.4	--				3.071	--	0.37765
		3.07341	13319.8	--				3.07345	--	0.42648
		3.07586	11034.3	--				3.07591	--	0.40213
		3.07832	12091.9	--				3.07836	--	0.32896
		3.08077	10838.2	--				3.08082	--	0.33756
		3.08323	13471.4	--				3.08327	--	0.37576
		3.08568	12538.4	--				3.08573	--	0.39243
		3.08814	13807.2	--				3.08818	--	0.30429
		3.09059	13212	--				3.09064	--	0.34713
		3.09305	13623.5	--				3.09309	--	0.3024
		3.0955	10751.8	--				3.09555	--	0.42291
		3.09796	12358.5	--				3.098	--	0.39069
		3.10041	13278	--				3.10046	--	0.36349
		3.10287	14600.7	--				3.10291	--	0.36539
		3.10532	15493.1	--				3.10537	--	0.34556
		3.10778	15153.2	--				3.10782	--	0.34504
		3.11023	15869.8	--				3.11028	--	0.3074
		3.11269	15332.1	--				3.11273	--	0.39951
		3.11514	17150.9	--				3.11519	--	0.37316
		3.11759	15667.2	--				3.11764	--	0.35619
		3.12005	16913.6	--				3.1201	--	0.28948
		3.1225	16459.2	--				3.12255	--	0.3302
		3.12496	17279.5	--				3.12501	--	0.36086
		3.12741	19307	--				3.12746	--	0.29148
		3.12987	17573.5	--				3.12992	--	0.2999
		3.13232	18041.2	--				3.13237	--	0.37296
		3.13478	17934.2	--				3.13482	--	0.34451
		3.13723	18930.2	--				3.13728	--	0.34304
		3.13969	19068.8	--				3.13973	0.34106	--
		3.14214	20676	--				3.14219	0.35712	--
		3.1446	20087.3	--				3.14464	0.31618	--
		3.14705	23198	--				3.1471	0.3389	--
		3.14951	22465.8	--				3.14955	0.31651	--
		3.15196	21823.7	--				3.15201	0.36783	--
		3.15442	20156.6	--				3.15446	0.40021	--
		3.15687	19842.2	--				3.15692	0.41216	--
		3.15933	20673.5	--				3.15937	0.47952	--
		3.16178	20150.9	--				3.16183	0.33119	--
		3.16424	20433.7	--				3.16428	0.38503	--
		3.16669	20858.3	--				3.16674	0.47825	--
		3.16915	21381.5	--				3.16919	0.49412	--
		3.1716	20897.4	--				3.17165	0.43361	--
		3.17405	19179.9	--				3.1741	0.41321	--
		3.17651	18381.5	--				3.17656	0.51607	--
		3.17896	17556.9	--				3.17901	0.54377	--
		3.18142	16991.9	--				3.18147	0.58568	--
		3.18387	16262.3	--				3.18392	0.5855	--
		3.18633	17422.2	--				3.18638	0.5527	--
		3.18878	17544.4	--				3.18883	0.58744	--
		3.19124	17185.1	--				3.19129	0.69757	--
		3.19369	15851.9	--				3.19374	0.67609	--
		3.19615	16780.9	--				3.1962	0.75066	--
		3.1986	14409.8	--				3.19865	0.6503	--
		3.20106	14485.5	--				3.20111	0.68089	--
		3.20351	13336.3	--				3.20356	0.72294	--
		3.20597	14361	--				3.20601	0.70158	--
		3.20842	14249.7	--				3.20847	0.73084	--
		3.21088	15065.9	--				3.21092	0.66734	--
		3.21333	15269.1	--				3.21338	0.71802	--
		3.21579	14524.9	--				3.21583	0.79356	--
		3.21824	14506.6	--				3.21829	0.75053	--
		3.2207	13217.1	--				3.22074	0.68989	--
		3.22315	16564.9	--				3.2232	0.72398	--
		3.22561	13730.9	--				3.22565	0.76493	--
		3.22806	13108.4	--				3.22811	0.72499	--
		3.23052	14308.6	--				3.23056	0.67963	--
		3.23297	11096	--				3.23302	0.66209	--
		3.23543	12380.7	--				3.23547	0.67008	--
		3.23788	13256.1	--				3.23793	0.65695	--
		3.24033	13119.4	--				3.24038	0.60016	--
		3.24279	14708.2	--				3.24284	0.56743	--
		3.24524	15107.2	--				3.24529	0.66727	--
		3.2477	13609.3	--				3.24775	0.61866	--
		3.25015	14776.5	--				3.2502	0.61692	--
		3.25261	14538.2	--				3.25266	0.58582	--
		3.25506	14607.8	--				3.25511	0.51613	--
		3.25752	14629.8	--				3.25757	0.5315	--
		3.25997	15224.1	--				3.26002	0.41275	--
		3.26243	15481.7	--				3.26248	0.50477	--
		3.26488	16938.8	--				3.26493	0.49793	--
		3.26734	18940.4	--				3.26739	0.46678	--
		3.26979	20410.2	--				3.26984	0.442	--
		3.27225	17720.6	--				3.2723	0.46851	--
		3.2747	19533.4	--				3.27475	0.47038	--
		3.27716	17412.9	--				3.27721	0.41249	--
		3.27961	19676.5	--				3.27966	0.36875	--
		3.28207	19743.6	--				3.28211	0.46309	--
		3.28452	19776.5	--				3.28457	0.40449	--
		3.28698	21529	--				3.28702	0.35477	--
		3.28943	19409.2	--				3.28948	0.42225	--
		3.29189	21414.4	--				3.29193	0.36605	--
		3.29434	21113.5	--				3.29439	0.43247	--
		3.29679	21315.1	--				3.29684	0.37121	--
		3.29925	20948.5	--				3.2993	0.50135	--
		3.3017	21684.4	--				3.30175	0.41024	--
		3.30416	21362.4	--				3.30421	0.39715	--
		3.30661	22574.2	--				3.30666	0.42537	--
		3.30907	21827	--				3.30912	0.45607	--
		3.31152	21381.6	--				3.31157	0.38246	--
		3.31398	19904.9	--				3.31403	0.43639	--
		3.31643	19745.8	--				3.31648	0.45182	--
		3.31889	21781.7	--				3.31894	0.514	--
		3.32134	19984.4	--				3.32139	0.43537	--
		3.3238	21031.3	--				3.32385	0.45875	--
		3.32625	17838.9	--				3.3263	0.54672	--
		3.32871	19042.9	--				3.32876	0.60857	--
		3.33116	17445.3	--				3.33121	0.6116	--
		3.33362	17975.9	--				3.33367	0.51875	--
		3.33607	17049.7	--				3.33612	0.56719	--
		3.33853	16717	--				3.33858	0.65238	--
		3.34098	16400.7	--				3.34103	0.69437	--
		3.34344	15577.1	--				3.34349	0.71968	--
		3.34589	15716.7	--				3.34594	0.54142	--
		3.34835	16534.3	--				3.3484	0.64312	--
		3.3508	15503	--				3.35085	0.68745	--
		3.35326	14399.9	--				3.3533	0.62048	--
		3.35571	14869.2	--				3.35576	0.84316	--
		3.35816	12941.8	--				3.35821	0.75999	--
		3.36062	13023.9	--				3.36067	0.68523	--
		3.36307	14426.3	--				3.36312	0.7013	--
		3.36553	12075.9	--				3.36558	0.7398	--
		3.36798	13991	--				3.36803	0.63853	--
		3.37044	12616.3	--				3.37049	0.68937	--
		3.37289	13407.9	--				3.37294	0.70108	--
		3.37535	11924.6	--				3.3754	0.76741	--
		3.3778	13456.1	--				3.37785	0.8181	--
		3.38026	11380	--				3.38031	0.72863	--
		3.38271	12820.4	--				3.38276	0.5947	--
		3.38517	10495.4	--				3.38522	0.7283	--
		3.38762	11727.9	--				3.38767	0.58573	--
		3.39008	10556.8	--				3.39013	0.64229	--
		3.39253	13476.2	--				3.39258	0.58075	--
		3.39499	11824.5	--				3.39504	0.59263	--
		3.39744	11215.2	--				3.39749	0.59374	--
		3.3999	10471.3	--				3.39995	0.63248	--
		3.40235	10368.5	--				3.4024	0.57717	--
		3.40481	11457.4	--				3.40486	0.50556	--
		3.40726	--	11914.7				3.40731	0.46271	--
		3.40972	--	12529.7				3.40977	0.56693	--
		3.41217	--	11513				3.41222	0.37923	--
		3.41463	--	11444.2				3.41468	0.37421	--
		3.41708	--	12233.4				3.41713	0.37463	--
		3.41953	--	13835.5				3.41959	0.44678	--
		3.42199	--	12430.3				3.42204	0.46208	--
		3.42444	--	11639.2				3.4245	0.44546	--
		3.4269	--	12736.5				3.42695	0.349	--
		3.42935	--	13645.5				3.4294	0.43552	--
		3.43181	--	13891.3				3.43186	0.3448	--
		3.43426	--	11315.4				3.43431	0.33088	--
		3.43672	--	13216.8				3.43677	0.30465	--
		3.43917	--	13479.4				3.43922	0.34573	--
		3.44163	--	11546				3.44168	0.35171	--
		3.44408	--	11569.4				3.44413	0.46493	--
		3.44654	--	12272.1				3.44659	0.42657	--
		3.44899	--	12049.2				3.44904	0.35553	--
		3.45145	--	13928.9				3.4515	0.45677	--
		3.4539	--	12204.1				3.45395	0.39729	--
		3.45636	--	13587.8				3.45641	0.46434	--
		3.45881	--	14350.2				3.45886	0.47218	--
		3.46127	--	11838.3				3.46132	0.50653	--
		3.46372	--	12603.9				3.46377	0.49147	--
		3.46618	--	12150.6				3.46623	0.44255	--
		3.46863	--	11428.2				3.46868	0.56915	--
		3.47109	--	12194.8				3.47114	0.61222	--
		3.47354	--	13576.7				3.47359	0.55121	--
		3.476	--	13333.4				3.47605	0.59395	--
		3.47845	--	13406.5				3.4785	0.72336	--
		3.4809	--	13221.5				3.48096	0.62486	--
		3.48336	--	12801.7				3.48341	0.66692	--
		3.48581	--	12694.4				3.48587	0.72966	--
		3.48827	--	10999				3.48832	0.81825	--
		3.49072	--	13897.7				3.49078	0.70159	--
		3.49318	--	10477.9				3.49323	0.79348	--
		3.49563	--	12773.8				3.49569	0.89424	--
		3.49809	--	11091.2				3.49814	0.83808	--
		3.50054	--	11255.8				3.5006	0.73787	--
		3.503	--	13164.1				3.50305	0.75166	--
		3.50545	--	10976.5				3.5055	0.76715	--
		3.50791	--	10445.7				3.50796	0.76345	--
		3.51036	--	11695.6				3.51041	0.64694	--
		3.51282	--	10415.8				3.51287	0.77289	--
		3.51527	--	11907.7				3.51532	0.69075	--
		3.51773	--	10826.8				3.51778	0.8006	--
		3.52018	--	10676.3				3.52023	0.78375	--
		3.52264	--	10299.5				3.52269	0.73409	--
		3.52509	--	11529.1				3.52514	0.74959	--
		3.52755	12575.6	--				3.5276	0.77004	--
		3.53	13515.5	--				3.53005	0.63779	--
		3.53246	12536.8	--				3.53251	0.63527	--
		3.53491	14811.4	--				3.53496	0.73969	--
		3.53737	13809	--				3.53742	0.60115	--
		3.53982	14379.1	--				3.53987	0.6241	--
		3.54227	13164.6	--				3.54233	0.60925	--
		3.54473	13037.2	--				3.54478	0.55683	--
		3.54718	14985	--				3.54724	0.50357	--
		3.54964	13509	--				3.54969	0.49532	--
		3.55209	15946.6	--				3.55215	0.51474	--
		3.55455	15714.7	--				3.5546	0.41715	--
		3.557	17064.1	--				3.55706	0.39552	--
		3.55946	18333.8	--				3.55951	0.4632	--
		3.56191	17409	--				3.56197	0.3446	--
		3.56437	16962	--				3.56442	0.4608	--
		3.56682	15928.9	--				3.56688	0.39304	--
		3.56928	18244.2	--				3.56933	0.3725	--
		3.57173	18303.6	--				3.57179	0.3528	--
		3.57419	19111.7	--				3.57424	0.35447	--
		3.57664	19862.3	--				3.5767	0.34456	--
		3.5791	20992.3	--				3.57915	0.27717	--
		3.58155	19042.3	--				3.5816	0.30077	--
		3.58401	19876.8	--				3.58406	0.37479	--
		3.58646	20163.8	--				3.58651	0.28329	--
		3.58892	20006.2	--				3.58897	0.31272	--
		3.59137	20666.7	--				3.59142	0.26562	--
		3.59383	19951.8	--				3.59388	0.28732	--
		3.59628	18993.4	--				3.59633	0.30182	--
		3.59874	21658.1	--				3.59879	--	0.27731
		3.60119	18625.1	--				3.60124	--	0.23378
		3.60364	19535.9	--				3.6037	--	0.26164
		3.6061	20247.9	--				3.60615	--	0.26384
		3.60855	20887.9	--				3.60861	--	0.30742
		3.61101	18881.8	--				3.61106	--	0.22893
		3.61346	19805.9	--				3.61352	--	0.24809
		3.61592	19199.9	--				3.61597	--	0.26021
		3.61837	18233.5	--				3.61843	--	0.30442
		3.62083	19336.3	--				3.62088	--	0.27607
		3.62328	17766.9	--				3.62334	--	0.27592
		3.62574	16947.4	--				3.62579	--	0.38271
		3.62819	16131.4	--				3.62825	--	0.45071
		3.63065	16462.1	--				3.6307	--	0.32841
		3.6331	15896.3	--				3.63316	--	0.3537
		3.63556	16488.1	--				3.63561	--	0.38261
		3.63801	17110.1	--				3.63807	--	0.34988
		3.64047	14793.8	--				3.64052	--	0.36433
		3.64292	15281.7	--				3.64298	--	0.39272
		3.64538	14744	--				3.64543	--	0.3615
		3.64783	13621.2	--				3.64789	--	0.36354
		3.65029	14825.9	--				3.65034	--	0.4463
		3.65274	13132.1	--				3.65279	--	0.34975
		3.6552	12776.8	--				3.65525	--	0.39357
		3.65765	12597.5	--				3.6577	--	0.34346
		3.66011	11884.5	--				3.66016	--	0.36303
		3.66256	15095.1	--				3.66261	--	0.40867
		3.66501	13905.7	--				3.66507	--	0.39867
		3.66747	11856.5	--				3.66752	--	0.33059
		3.66992	13680.6	--				3.66998	--	0.31173
		3.67238	12532.4	--				3.67243	--	0.34807
		3.67483	13195.2	--				3.67489	--	0.38296
		3.67729	14917.2	--				3.67734	--	0.31738
		3.67974	13566.1	--				3.6798	--	0.3634
		3.6822	15805.9	--				3.68225	--	0.39105
		3.68465	15146.7	--				3.68471	--	0.32967
		3.68711	13904	--				3.68716	--	0.28826
		3.68956	15121.3	--				3.68962	--	0.30348
		3.69202	16037.3	--				3.69207	--	0.33916
		3.69447	17019.4	--				3.69453	--	0.33522
		3.69693	14660.4	--				3.69698	--	0.33788
		3.69938	18055.3	--				3.69944	--	0.26329
		3.70184	14208	--				3.70189	--	0.25872
		3.70429	17539.4	--				3.70435	--	0.33922
		3.70675	18845.4	--				3.7068	--	0.28759
		3.7092	15699.6	--				3.70926	--	0.2387
		3.71166	17475.3	--				3.71171	--	0.28769
		3.71411	16947.7	--				3.71417	--	0.24026
		3.71657	17399.2	--				3.71662	--	0.31399
		3.71902	17725.1	--				3.71908	--	0.27929
		3.72148	17922.1	--				3.72153	--	0.32951
		3.72393	17466.8	--				3.72399	--	0.29258
		3.72638	18394.1	--				3.72644	--	0.3256
		3.72884	20518.1	--				3.72889	--	0.29945
		3.73129	17912.9	--				3.73135	--	0.3211
		3.73375	20473.2	--				3.7338	--	0.2934
		3.7362	21281.4	--				3.73626	--	0.27636
		3.73866	20605.3	--				3.73871	0.29418	--
		3.74111	18634	--				3.74117	0.2858	--
		3.74357	19248.1	--				3.74362	0.3425	--
		3.74602	17414	--				3.74608	0.37301	--
		3.74848	19124.7	--				3.74853	0.48035	--
		3.75093	19196.6	--				3.75099	0.39985	--
		3.75339	18307.5	--				3.75344	0.34369	--
		3.75584	18052.9	--				3.7559	0.44435	--
		3.7583	18540.1	--				3.75835	0.48736	--
		3.76075	19013.2	--				3.76081	0.44816	--
		3.76321	18874.9	--				3.76326	0.43638	--
		3.76566	16286.9	--				3.76572	0.48826	--
		3.76812	16430.8	--				3.76817	0.549	--
		3.77057	16139.9	--				3.77063	0.61833	--
		3.77303	17993.1	--				3.77308	0.65816	--
		3.77548	15689.8	--				3.77554	0.56374	--
		3.77794	14211.1	--				3.77799	0.6296	--
		3.78039	15810.9	--				3.78045	0.64013	--
		3.78285	14305.3	--				3.7829	0.69309	--
		3.7853	16335.7	--				3.78536	0.76197	--
		3.78775	13877.3	--				3.78781	0.73246	--
		3.79021	13055	--				3.79027	0.78502	--
		3.79266	12173.3	--				3.79272	0.75117	--
		3.79512	16181.6	--				3.79518	0.74741	--
		3.79757	12864.8	--				3.79763	0.81363	--
		3.80003	13929.7	--				3.80008	0.79983	--
		3.80248	12816.2	--				3.80254	0.75275	--
		3.80494	12371.9	--				3.80499	0.77623	--
		3.80739	12554.5	--				3.80745	0.71534	--
		3.80985	13383.7	--				3.8099	0.69742	--
		3.8123	13093.4	--				3.81236	0.67455	--
		3.81476	12752.1	--				3.81481	0.66587	--
		3.81721	11762.4	--				3.81727	0.71128	--
		3.81967	10997.1	--				3.81972	0.74211	--
		3.82212	12732.6	--				3.82218	0.75611	--
		3.82458	13222.1	--				3.82463	0.65555	--
		3.82703	14830.1	--				3.82709	0.6218	--
		3.82949	14721.4	--				3.82954	0.62301	--
		3.83194	15601	--				3.832	0.69485	--
		3.8344	13349.6	--				3.83445	0.68537	--
		3.83685	15115.3	--				3.83691	0.56237	--
		3.83931	16965.5	--				3.83936	0.67834	--
		3.84176	16538.5	--				3.84182	0.52065	--
		3.84422	17335.3	--				3.84427	0.60163	--
		3.84667	16688.1	--				3.84673	0.4662	--
		3.84912	17959.3	--				3.84918	0.48172	--
		3.85158	17883.9	--				3.85164	0.47279	--
		3.85403	18639.2	--				3.85409	0.38664	--
		3.85649	18955.3	--				3.85655	0.4418	--
		3.85894	20418.2	--				3.859	0.40257	--
		3.8614	20033.8	--				3.86146	0.39459	--
		3.86385	21203.1	--				3.86391	0.43811	--
		3.86631	19732.9	--				3.86637	0.36124	--
		3.86876	21410.5	--				3.86882	0.41952	--
		3.87122	18961.4	--				3.87128	0.45274	--
		3.87367	20442.5	--				3.87373	0.44911	--
		3.87613	19762.1	--				3.87618	0.44625	--
		3.87858	20691.8	--				3.87864	0.47059	--
		3.88104	21079	--				3.88109	0.37766	--
		3.88349	21833.9	--				3.88355	0.44927	--
		3.88595	22116.7	--				3.886	0.41919	--
		3.8884	21006.3	--				3.88846	0.46595	--
		3.89086	22086.5	--				3.89091	0.49102	--
		3.89331	21139.1	--				3.89337	0.60408	--
		3.89577	19403.8	--				3.89582	0.54542	--
		3.89822	19060.5	--				3.89828	0.60532	--
		3.90068	18820	--				3.90073	0.58502	--
		3.90313	18287.5	--				3.90319	0.5651	--
		3.90559	20299.5	--				3.90564	0.5395	--
		3.90804	19772.8	--				3.9081	0.65752	--
		3.91049	19184.6	--				3.91055	0.60605	--
		3.91295	16828.3	--				3.91301	0.67302	--
		3.9154	18948	--				3.91546	0.61761	--
		3.91786	17668.9	--				3.91792	0.69311	--
		3.92031	16366.7	--				3.92037	0.66533	--
		3.92277	15054.8	--				3.92283	0.70198	--
		3.92522	16770.1	--				3.92528	0.59438	--
		3.92768	15677.4	--				3.92774	0.68572	--
		3.93013	13643.9	--				3.93019	0.79436	--
		3.93259	13872.8	--				3.93265	0.69904	--
		3.93504	13069.9	--				3.9351	0.82615	--
		3.9375	12916.8	--				3.93756	0.77281	--
		3.93995	13947	--				3.94001	0.83595	--
		3.94241	14122.7	--				3.94247	0.73414	--
		3.94486	14539.4	--				3.94492	0.67334	--
		3.94732	10857.1	--				3.94738	0.83095	--
		3.94977	12033.4	--				3.94983	0.78249	--
		3.95223	12869.5	--				3.95228	0.79785	--
		3.95468	12663.7	--				3.95474	0.71968	--
		3.95714	13676	--				3.95719	0.66366	--
		3.95959	12481.8	--				3.95965	0.76215	--
		3.96205	11876.9	--				3.9621	0.67612	--
		3.9645	13443.8	--				3.96456	0.71336	--
		3.96695	11747.4	--				3.96701	0.63863	--
		3.96941	13841.7	--				3.96947	0.76155	--
		3.97186	10660.3	--				3.97192	0.64549	--
		3.97432	10161.8	--				3.97438	0.5908	--
		3.97677	--	11795.3				3.97683	0.59961	--
		3.97923	--	11667.9				3.97929	0.56635	--
		3.98168	--	11166.9				3.98174	0.45253	--
		3.98414	--	13217.5				3.9842	0.5211	--
		3.98659	--	12136				3.98665	0.46188	--
		3.98905	--	13148.8				3.98911	0.4947	--
		3.9915	--	13562.8				3.99156	0.3899	--
		3.99396	--	13478.7				3.99402	0.31583	--
		3.99641	--	11734.5				3.99647	0.41039	--
		3.99887	--	12512				3.99893	0.3949	--
		4.00132	--	13598.7				4.00138	0.37488	--
		4.00378	--	12289				4.00384	0.38579	--
		4.00623	--	13041.3				4.00629	0.39612	--
		4.00869	--	14246.4				4.00875	0.43423	--
		4.01114	--	14617.1				4.0112	0.4156	--
		4.0136	--	14822.4				4.01366	0.433	--
		4.01605	--	14049.5				4.01611	0.34968	--
		4.01851	--	14934.9				4.01857	0.3711	--
		4.02096	--	11738.4				4.02102	0.31708	--
		4.02342	--	13822.5				4.02347	0.40958	--
		4.02587	--	12709.2				4.02593	0.41649	--
		4.02833	--	14859.3				4.02838	0.35046	--
		4.03078	--	15621.3				4.03084	0.32272	--
		4.03323	--	14423				4.03329	0.46101	--
		4.03569	--	14950.9				4.03575	0.43391	--
		4.03814	--	13860.6				4.0382	0.36018	--
		4.0406	--	13412.7				4.04066	0.39464	--
		4.04305	--	12477.4				4.04311	0.43116	--
		4.04551	--	13720.1				4.04557	0.53714	--
		4.04796	--	14899				4.04802	0.53595	--
		4.05042	--	11961.7				4.05048	0.575	--
		4.05287	--	12843.6				4.05293	0.60683	--
		4.05533	--	13405				4.05539	0.52754	--
		4.05778	--	13238.9				4.05784	0.58896	--
		4.06024	--	11421.3				4.0603	0.62984	--
		4.06269	--	12289.5				4.06275	0.60512	--
		4.06515	--	11106.8				4.06521	0.63603	--
		4.0676	--	12889.6				4.06766	0.61099	--
		4.07006	--	12701.8				4.07012	0.69589	--
		4.07251	--	10555.6				4.07257	0.74983	--
		4.07497	--	10990.5				4.07503	0.86703	--
		4.07742	--	11075.7				4.07748	0.75908	--
		4.07988	--	11365.5				4.07994	0.72659	--
		4.08233	--	9532.42				4.08239	0.80655	--
		4.08479	--	11685.7				4.08485	0.98585	--
		4.08724	--	12881				4.0873	0.83552	--
		4.0897	--	10944				4.08976	0.83585	--
		4.09215	--	10239				4.09221	1.00608	--
		4.0946	12115.9	--				4.09467	0.85541	--
		4.09706	12248.9	--				4.09712	0.83506	--
		4.09951	12978.8	--				4.09958	0.87416	--
		4.10197	12783.5	--				4.10203	0.91147	--
		4.10442	11877.1	--				4.10448	0.89005	--
		4.10688	12564.5	--				4.10694	0.77012	--
		4.10933	13006.5	--				4.10939	0.88606	--
		4.11179	13712.3	--				4.11185	0.74223	--
		4.11424	13241.8	--				4.1143	0.75552	--
		4.1167	14341.9	--				4.11676	0.6714	--
		4.11915	17139.6	--				4.11921	0.78647	--
		4.12161	16260.8	--				4.12167	0.6612	--
		4.12406	15266.8	--				4.12412	0.70359	--
		4.12652	17180.2	--				4.12658	0.61164	--
		4.12897	17418.2	--				4.12903	0.64507	--
		4.13143	17372.7	--				4.13149	0.62751	--
		4.13388	17868.3	--				4.13394	0.49068	--
		4.13634	17360.2	--				4.1364	0.48515	--
		4.13879	18633.8	--				4.13885	0.51607	--
		4.14125	19743.5	--				4.14131	0.48675	--
		4.1437	18717.5	--				4.14376	0.45704	--
		4.14616	19578.8	--				4.14622	0.51704	--
		4.14861	20844	--				4.14867	0.46852	--
		4.15106	21600.4	--				4.15113	0.4245	--
		4.15352	21457.8	--				4.15358	0.36824	--
		4.15597	20638.2	--				4.15604	0.45516	--
		4.15843	20111	--				4.15849	0.37148	--
		4.16088	22889	--				4.16095	0.35332	--
		4.16334	20745.1	--				4.1634	0.35591	--
		4.16579	20595.9	--				4.16586	0.31783	--
		4.16825	21003.3	--				4.16831	0.32041	--
		4.1707	22231.2	--				4.17076	0.26339	--
		4.17316	21071.8	--				4.17322	0.28124	--
		4.17561	21172.2	--				4.17567	0.3077	--
		4.17807	21257	--				4.17813	0.26859	--
		4.18052	20363.8	--				4.18058	0.26392	--
		4.18298	21111.9	--				4.18304	0.31962	--
		4.18543	17991.5	--				4.18549	--	0.27533
		4.18789	20919.9	--				4.18795	--	0.23886
		4.19034	18588.1	--				4.1904	--	0.22262
		4.1928	18057.7	--				4.19286	--	0.29357
		4.19525	17320.6	--				4.19531	--	0.32056
		4.19771	17403.8	--				4.19777	--	0.26257
		4.20016	17417.4	--				4.20022	--	0.27519
		4.20262	16151.7	--				4.20268	--	0.29115
		4.20507	14950.4	--				4.20513	--	0.33502
		4.20753	16087.6	--				4.20759	--	0.33054
		4.20998	14302.2	--				4.21004	--	0.31373
		4.21243	16810.9	--				4.2125	--	0.32417
		4.21489	16107.9	--				4.21495	--	0.26682
		4.21734	14762	--				4.21741	--	0.31993
		4.2198	13052.5	--				4.21986	--	0.38849
		4.22225	12794.6	--				4.22232	--	0.4018
		4.22471	12864.7	--				4.22477	--	0.31594
		4.22716	12502.2	--				4.22723	--	0.3432
		4.22962	13861.1	--				4.22968	--	0.30424
		4.23207	11229	--				4.23214	--	0.3921
		4.23453	12953.4	--				4.23459	--	0.33057
		4.23698	12454.2	--				4.23705	--	0.31574
		4.23944	12726.6	--				4.2395	--	0.42074
		4.24189	11792.4	--				4.24196	--	0.32547
		4.24435	11221.1	--				4.24441	--	0.3687
		4.2468	12727.9	--				4.24686	--	0.31529
		4.24926	12582.2	--				4.24932	--	0.36303
		4.25171	13069.7	--				4.25177	--	0.3785
		4.25417	14465	--				4.25423	--	0.38212
		4.25662	13813.6	--				4.25668	--	0.26697
		4.25908	15040	--				4.25914	--	0.31341
		4.26153	13085	--				4.26159	--	0.32817
		4.26399	14604.9	--				4.26405	--	0.37573
		4.26644	13452.4	--				4.2665	--	0.35106
		4.2689	14962.5	--				4.26896	--	0.33999
		4.27135	16584.1	--				4.27141	--	0.32548
		4.2738	14834.1	--				4.27387	--	0.32646
		4.27626	16224	--				4.27632	--	0.31106
		4.27871	17632.1	--				4.27878	--	0.30557
		4.28117	18028.5	--				4.28123	--	0.31502
		4.28362	18860.6	--				4.28369	--	0.23815
		4.28608	19714.2	--				4.28614	--	0.28312
		4.28853	17397.4	--				4.2886	--	0.33099
		4.29099	19440.4	--				4.29105	--	0.32074
		4.29344	19397.7	--				4.29351	--	0.26902
		4.2959	20234.4	--				4.29596	--	0.25613
		4.29835	19071.8	--				4.29842	--	0.24666
		4.30081	21114.1	--				4.30087	--	0.22327
		4.30326	20345.6	--				4.30333	--	0.26505
		4.30572	20587.6	--				4.30578	--	0.24814
		4.30817	19727.5	--				4.30824	--	0.3249
		4.31063	22295.2	--				4.31069	--	0.32804
		4.31308	21514.9	--				4.31315	--	0.22225
		4.31554	20903.3	--				4.3156	0.31143	--
		4.31799	18619.7	--				4.31806	0.28472	--
		4.32045	21180.4	--				4.32051	0.2262	--
		4.3229	20257.9	--				4.32296	0.28822	--
		4.32536	21279.8	--				4.32542	0.38515	--
		4.32781	21029.4	--				4.32787	0.301	--
		4.33027	18852	--				4.33033	0.34091	--
		4.33272	20050.9	--				4.33278	0.46829	--
		4.33518	18108.5	--				4.33524	0.44277	--
		4.33763	19017.4	--				4.33769	0.42738	--
		4.34008	19070.9	--				4.34015	0.42594	--
		4.34254	19170.5	--				4.3426	0.48008	--
		4.34499	17984.1	--				4.34506	0.47547	--
		4.34745	18489.7	--				4.34751	0.48604	--
		4.3499	16407.4	--				4.34997	0.51661	--
		4.35236	16269.3	--				4.35242	0.55666	--
		4.35481	15989.4	--				4.35488	0.47572	--
		4.35727	15685.6	--				4.35733	0.58777	--
		4.35972	16533.2	--				4.35979	0.72533	--
		4.36218	14416.8	--				4.36224	0.72829	--
		4.36463	15050.5	--				4.3647	0.69	--
		4.36709	13335.5	--				4.36715	0.67266	--
		4.36954	14723.5	--				4.36961	0.78923	--
		4.372	13822.5	--				4.37206	0.78203	--
		4.37445	13288.3	--				4.37452	0.76466	--
		4.37691	12309.2	--				4.37697	0.68449	--
		4.37936	15805.4	--				4.37943	0.82877	--
		4.38182	13311	--				4.38188	0.67121	--
		4.38427	12606.1	--				4.38434	0.79765	--
		4.38673	13253.7	--				4.38679	0.74306	--
		4.38918	12190.5	--				4.38925	0.85686	--
		4.39164	14398.7	--				4.3917	0.77837	--
		4.39409	12556.6	--				4.39416	0.84157	--
		4.39654	11854.2	--				4.39661	0.79423	--
		4.399	12921.7	--				4.39906	0.68234	--
		4.40145	13668.7	--				4.40152	0.79707	--
		4.40391	12743.4	--				4.40397	0.75923	--
		4.40636	14337.4	--				4.40643	0.71427	--
		4.40882	14882.6	--				4.40888	0.85799	--
		4.41127	14754.3	--				4.41134	0.72638	--
		4.41373	15414.5	--				4.41379	0.6853	--
		4.41618	14937.8	--				4.41625	0.64335	--
		4.41864	16241.8	--				4.4187	0.64284	--
		4.42109	16085.5	--				4.42116	0.59907	--
		4.42355	14984.5	--				4.42361	0.56827	--
		4.426	17765.1	--				4.42607	0.53023	--
		4.42846	17580.5	--				4.42852	0.61979	--
		4.43091	16708	--				4.43098	0.59898	--
		4.43337	18475.3	--				4.43343	0.66626	--
		4.43582	19517.4	--				4.43589	0.39321	--
		4.43828	19101.9	--				4.43834	0.41773	--
		4.44073	19484.5	--				4.4408	0.46302	--
		4.44319	18437.9	--				4.44325	0.43697	--
		4.44564	20374.3	--				4.44571	0.38261	--
		4.4481	17031.5	--				4.44816	0.40962	--
		4.45055	21571.4	--				4.45062	0.45273	--
		4.45301	21525.3	--				4.45307	0.44594	--
		4.45546	20591.4	--				4.45553	0.45627	--
		4.45791	21525.9	--				4.45798	0.42299	--
		4.46037	22082.7	--				4.46044	0.35342	--
		4.46282	18443.8	--				4.46289	0.35478	--
		4.46528	22696.2	--				4.46535	0.38661	--
		4.46773	20989.3	--				4.4678	0.41749	--
		4.47019	20113.7	--				4.47025	0.35763	--
		4.47264	22885.1	--				4.47271	0.39644	--
		4.4751	21910.5	--				4.47516	0.42882	--
		4.47755	21619.7	--				4.47762	0.45903	--
		4.48001	22147.6	--				4.48007	0.41695	--
		4.48246	19293.8	--				4.48253	0.42342	--
		4.48492	19814.6	--				4.48498	0.44123	--
		4.48737	20871.1	--				4.48744	0.42769	--
		4.48983	21141.6	--				4.48989	0.419	--
		4.49228	17563	--				4.49235	0.46754	--
		4.49474	17696.1	--				4.4948	0.51932	--
		4.49719	17442.1	--				4.49726	0.54545	--
		4.49965	17576.3	--				4.49971	0.49934	--
		4.5021	17325.9	--				4.50217	0.48679	--
		4.50456	17063.3	--				4.50462	0.57825	--
		4.50701	16810.7	--				4.50708	0.65494	--
		4.50947	15371.6	--				4.50953	0.58915	--
		4.51192	16411.8	--				4.51199	0.63862	--
		4.51438	16158.3	--				4.51444	0.72163	--
		4.51683	15672.9	--				4.5169	0.7614	--
		4.51928	14286.2	--				4.51935	0.65359	--
		4.52174	13793.1	--				4.52181	0.67142	--
		4.52419	16352.4	--				4.52426	0.76587	--
		4.52665	13754.6	--				4.52672	0.75505	--
		4.5291	11543.5	--				4.52917	0.82751	--
		4.53156	14017.8	--				4.53163	0.74175	--
		4.53401	12931.9	--				4.53408	0.6386	--
		4.53647	11484.6	--				4.53654	0.63681	--
		4.53892	12724.6	--				4.53899	0.65464	--
		4.54138	12510.4	--				4.54145	0.74453	--
		4.54383	--	13073.7				4.5439	0.6878	--
		4.54629	--	12127				4.54635	0.64738	--
		4.54874	--	10286.2				4.54881	0.68663	--
		4.5512	--	12572				4.55126	0.65635	--
		4.55365	--	10867				4.55372	0.54569	--
		4.55611	--	13094.5				4.55617	0.61908	--
		4.55856	--	11430.5				4.55863	0.66212	--
		4.56102	--	11459				4.56108	0.65487	--
		4.56347	--	11231.6				4.56354	0.58187	--
		4.56593	--	12668				4.56599	0.58407	--
		4.56838	--	11959.9				4.56845	0.62051	--
		4.57084	--	13583.2				4.5709	0.56434	--
		4.57329	--	14085.4				4.57336	0.71201	--
		4.57575	--	12720.6				4.57581	0.55831	--
		4.5782	--	12815.5				4.57827	0.49507	--
		4.58065	--	12946.3				4.58072	0.5669	--
		4.58311	--	13809.1				4.58318	0.45149	--
		4.58556	--	13186.3				4.58563	0.47975	--
		4.58802	--	11767.7				4.58809	0.44062	--
		4.59047	--	13274.1				4.59054	0.37995	--
		4.59293	--	11177.1				4.593	0.41239	--
		4.59538	--	12565.8				4.59545	0.37654	--
		4.59784	--	15468.1				4.59791	0.41604	--
		4.60029	--	14668.8				4.60036	0.35617	--
		4.60275	--	14824.6				4.60282	0.30194	--
		4.6052	--	15553				4.60527	0.40448	--
		4.60766	--	15009.5				4.60773	0.37955	--
		4.61011	--	14685.9				4.61018	0.40246	--
		4.61257	--	12451.6				4.61264	0.43762	--
		4.61502	--	14541.7				4.61509	0.45403	--
		4.61748	--	16407.8				4.61755	0.39358	--
		4.61993	--	14105.9				4.62	0.32363	--
		4.62239	--	12617.6				4.62245	0.38182	--
		4.62484	--	13574.6				4.62491	0.43869	--
		4.6273	--	14561.9				4.62736	0.36367	--
		4.62975	--	13784.8				4.62982	0.46702	--
		4.63221	--	13536.6				4.63227	0.51466	--
		4.63466	--	13821.3				4.63473	0.46646	--
		4.63712	--	13270				4.63718	0.4625	--
		4.63957	--	12698.1				4.63964	0.46229	--
		4.64202	--	13744.3				4.64209	0.56883	--
		4.64448	--	13901.6				4.64455	0.62913	--
		4.64693	--	12497				4.647	0.61588	--
		4.64939	--	12201.9				4.64946	0.56025	--
		4.65184	--	13028				4.65191	0.62321	--
		4.6543	--	11789.4				4.65437	0.51843	--
		4.65675	--	11537.5				4.65682	0.61816	--
		4.65921	--	12151.1				4.65928	0.64643	--
		4.66166	--	12922.5				4.66173	0.76591	--
		4.66412	12423.7					4.66419	0.68983	--
		4.66657	12830.8					4.66664	0.73639	--
		4.66903	11227.1					4.6691	0.82584	--
		4.67148	14047					4.67155	0.7878	--
		4.67394	12696.8					4.67401	0.83161	--
		4.67639	13481.8					4.67646	0.78107	--
		4.67885	12326.8					4.67892	0.76192	--
		4.6813	13318					4.68137	0.88068	--
		4.68376	14394.9					4.68383	0.73817	--
		4.68621	13151.5					4.68628	0.73873	--
		4.68867	13504.7					4.68874	0.83456	--
		4.69112	13877.1					4.69119	0.78049	--
		4.69358	14627.9					4.69365	0.85197	--
		4.69603	15467.8					4.6961	0.74877	--
		4.69848	13616					4.69855	0.73177	--
		4.70094	14611.9					4.70101	0.71577	--
		4.70339	13077.8					4.70346	0.83409	--
		4.70585	15658.1					4.70592	0.76112	--
		4.7083	14920.8					4.70837	0.72598	--
		4.71076	15229.3					4.71083	0.63323	--
		4.71321	15317					4.71328	0.56808	--
		4.71567	17558.8					4.71574	0.63162	--
		4.71812	18336.3					4.71819	0.63178	--
		4.72058	18041.6					4.72065	0.60239	--
		4.72303	18132					4.7231	0.58761	--
		4.72549	19443.1					4.72556	0.49524	--
		4.72794	17172.9					4.72801	0.53383	--
		4.7304	19392.5					4.73047	0.54265	--
		4.73285	19945.1					4.73292	0.42293	--
		4.73531	21807.8					4.73538	0.44895	--
		4.73776	19287					4.73783	0.35276	--
		4.74022	21998.9					4.74029	0.42434	--
		4.74267	20164.1					4.74274	0.42618	--
		4.74513	20357.6					4.7452	0.31803	--
		4.74758	20021					4.74765	0.31856	--
		4.75004	19278.4					4.75011	0.28292	--
		4.75249	18807					4.75256	0.35908	--
		4.75495	19835.5					4.75502	0.31622	--
		4.7574	21346.3					4.75747	0.30029	--
		4.75986	20742.4					4.75993	0.39477	--
		4.76231	19477.8					4.76238	0.26777	--
		4.76476	19819.5					4.76484	0.24865
		4.76722	18561.3					4.76729	0.2985
		4.76967	18543.2					4.76974	0.24707
		4.77213	18640.7					4.7722	0.29216
		4.77458	16626.7					4.77465	--	0.27946
		4.77704	16271.2					4.77711	--	0.31146
		4.77949	17940.1					4.77956	--	0.27882
		4.78195	16745.6					4.78202	--	0.25932
		4.7844	15619.9					4.78447	--	0.32062
		4.78686	16016.6					4.78693	--	0.29411
		4.78931	15022					4.78938	--	0.28416
		4.79177	15562.8					4.79184	--	0.24582
		4.79422	17317.9					4.79429	--	0.33997
		4.79668	15416.4					4.79675	--	0.27185
		4.79913	11809.2					4.7992	--	0.31766
		4.80159	14540.3					4.80166	--	0.33604
		4.80404	12623					4.80411	--	0.34517
		4.8065	12754.8					4.80657	--	0.29471
		4.80895	13134.5					4.80902	--	0.30815
		4.81141	13270.8					4.81148	--	0.33303
		4.81386	13494.8					4.81393	--	0.3186
		4.81632	11752					4.81639	--	0.37415
		4.81877	12265.5					4.81884	--	0.32474
		4.82123	13706.8					4.8213	--	0.35994
		4.82368	12864.6					4.82375	--	0.36004
		4.82613	15364.2					4.82621	--	0.3518
		4.82859	11553.8					4.82866	--	0.3237
		4.83104	11659					4.83112	--	0.32875
		4.8335	14006.2					4.83357	--	0.38905
		4.83595	13977.3					4.83603	--	0.41242
		4.83841	12417.4					4.83848	--	0.38882
		4.84086	12852.9					4.84094	--	0.36312
		4.84332	13335.4					4.84339	--	0.33227
		4.84577	12460.5					4.84584	--	0.37881
		4.84823	11959.3					4.8483	--	0.40364
		4.85068	14819.8					4.85075	--	0.31485
		4.85314	13037.2					4.85321	--	0.33754
		4.85559	14603.8					4.85566	--	0.36873
		4.85805	14993.6					4.85812	--	0.32684
		4.8605	15628.1					4.86057	--	0.33027
		4.86296	15622.8					4.86303	--	0.3159
		4.86541	15477.2					4.86548	--	0.33918
		4.86787	16568.4					4.86794	--	0.28348
		4.87032	18609.1					4.87039	--	0.30275
		4.87278	18340.8					4.87285	--	0.36629
		4.87523	15651.5					4.8753	--	0.30917
		4.87769	16881.3					4.87776	--	0.39095
		4.88014	17155.7					4.88021	--	0.34519
		4.8826	17650.1					4.88267	--	0.30588
		4.88505	18024.2					4.88512	--	0.29562
		4.8875	18948.6					4.88758	--	0.29708
		4.88996	18749.8					4.89003	--	0.28738
		4.89241	19311					4.89249	--	0.38473
		4.89487	19085.4					4.89494	0.32806
		4.89732	20615.6					4.8974	0.33161
		4.89978	20057.7					4.89985	0.35335
		4.90223	18561.8					4.90231	0.28824
[truncated: 37 more rows]
